# Supplementary material for: Distribution of uterocervical angles of pregnant women at 16+ 0 to 23+ 6 weeks gestation with low risk for preterm birth: first vietnamese cohort of women with singleton pregnancies
Source: BMC Pregnancy Childbirth. 2023 Apr 28;23:301. doi: 10.1186/s12884-023-05597-3 (PMC10148387; doi:10.1186/s12884-023-05597-3)
Supplement: Supplementary file 1 — Additional file 1 [file 12884_2023_5597_MOESM1_ESM.xlsx]

## Sheet: Data_UCA_1051_Trang_E
No	Age	BMI	Ob_his	GaW	GaDW	GAU	CL	UCA	GA_D	DSt	BE	OPreg	GaB_cl	UCA105	UCA95
692	31	18.26	2	22	3	22.43	36	123.07	26	0	600	1	1	0	1
235	23	18.67	1	22	1	22.14	27.6	122.01	26.43	0	600	1	1	0	1
809	26	19.53	2	17	6	17.86	27.5	88.43	30.71	0	1800	6	1	1	0
667	38	21.64	2	22	2	22.29	42	171.11	32.57	0	1900	6	1	0	1
480	37	21.79	2	22	1	22.14	35	153.65	32.86	0	2000	6	1	0	1
411	28	20.5	1	21	6	21.86	33.6	91.74	33	0	1700	6	1	1	0
998	29	21.48	2	21	4	21.57	40.6	127.48	34	0	2200	6	1	0	1
55	36	24	2	18	5	18.71	30	129.09	34.14	0	2000	6	1	0	1
744	27	19.36	2	20	6	20.86	29.3	99	36.14	0	2400	6	1	1	1
199	30	22.03	1	21	5	21.71	35	131	32.71	0	2000	6	1	0	1
624	29	17.9	2	20	3	20.43	31.3	137.6	33.14	0	2000	6	1	0	1
941	34	20	2	21	0	21	28.9	116.28	33.29	0	2000	6	1	0	1
740	26	#NULL!	2	18	2	18.29	28.5	149.53	33.43	0	2100	6	1	0	1
774	28	20.83	2	20	4	20.57	36.7	123.65	33.71	0	2000	6	1	0	1
726	26	#NULL!	1	22	2	22.29	36	150.85	33.71	0	2000	6	1	0	1
911	24	#NULL!	1	23	6	23.86	28.72	105.13	33.86	0	2400	6	1	0	1
761	22	18.9	1	20	1	20.14	35.4	162.36	34.29	0	2200	6	1	0	1
925	32	#NULL!	1	20	2	20.29	30	100.62	34.29	0	2500	6	1	1	1
830	32	#NULL!	2	21	3	21.43	34	106.09	34.29	1	2000	6	1	0	1
393	23	19.53	1	21	4	21.57	39.4	136.44	34.29	0	2400	6	1	0	1
628	25	24.91	1	20	1	20.14	29.3	120.16	34.43	0	2400	6	1	0	1
864	26	#NULL!	2	22	5	22.71	36.28	125.49	34.43	0	2200	6	1	0	1
163	20	16.44	1	21	2	21.29	30	132.63	34.57	0	2200	6	1	0	1
728	26	#NULL!	1	23	1	23.14	31	138	34.57	0	2300	6	1	0	1
1032	21	18.9	1	19	0	19	27	102.82	34.71	0	2800	6	1	1	1
993	34	#NULL!	2	23	2	23.29	45.3	149.46	34.71	0	2400	6	1	0	1
300	34	24.35	2	17	2	17.29	40	140.18	34.86	0	2400	6	1	0	1
631	35	21.37	2	20	6	20.86	33.4	131.9	34.86	0	2500	6	1	0	1
623	26	19.91	2	20	3	20.43	40	137.8	35	1	2600	6	1	0	1
1102	25	#NULL!	1	22	0	22	26.1	91.24	35	0	2800	6	1	1	0
321	20	21.48	1	23	4	23.57	27	115.46	35	0	2100	6	1	0	1
386	27	17.75	2	23	6	23.86	32.2	122.46	35.14	0	2400	6	1	0	1
185	29	24.77	2	21	5	21.71	31	145.56	35.29	0	2300	6	1	0	1
148	26	18.31	1	21	4	21.57	32.5	144.88	35.43	0	2400	6	1	0	1
184	26	18.67	1	21	3	21.43	28.5	109.75	35.57	0	2400	6	1	0	1
246	28	17.58	2	22	0	22	30.6	93.64	35.57	1	2500	0	1	1	0
865	36	#NULL!	2	23	3	23.43	28.7	103.68	35.57	0	2600	0	1	1	1
1107	37	#NULL!	2	22	4	22.57	27	95.9	35.71	0	2800	0	1	1	1
222	25	20.72	1	21	6	21.86	29.7	111.93	35.71	0	2500	0	1	0	1
821	41	19.91	2	23	4	23.57	34.79	108.5	35.71	0	2600	0	1	0	1
787	34	22.94	2	17	3	17.43	26.85	103.33	35.86	1	2500	0	1	1	1
625	28	18.26	2	20	1	20.14	33.2	108.63	35.86	0	2700	0	1	0	1
658	26	20.89	1	22	1	22.14	29.5	105.42	35.86	0	2600	0	1	0	1
332	31	23.68	2	22	2	22.29	36.5	142.57	35.86	0	2700	0	1	0	1
921	30	#NULL!	2	20	2	20.29	33.2	113.16	36	0	2800	0	1	0	1
187	25	22.94	1	21	1	21.14	29.4	101.72	36	0	2600	0	1	1	1
797	32	21.63	2	21	5	21.71	29.431	118.3	36	0	2500	0	1	0	1
316	32	19.22	2	21	5	21.71	27.1	124.72	36	0	2700	0	1	0	1
681	25	20.69	1	22	6	22.86	32	105	36	0	3200	0	1	0	1
421	26	19.22	1	23	5	23.71	30.4	100.12	36	0	2400	0	1	1	1
1120	32	#NULL!	2	21	2	21.29	30.6	71.66	36.14	1	3000	0	1	1	0
233	40	20.44	2	17	6	17.86	42.2	99.36	36.43	0	2700	0	1	1	1
364	37	23.42	1	23	4	23.57	31	117.16	36.43	0	2700	0	1	0	1
10	27	19.14	1	23	0	23	27.5	122.43	36.43	0	2500	0	1	0	1
472	27	21.36	2	16	2	16.29	28	113.81	36.57	1	3000	0	1	0	1
1074	39	21.48	2	21	4	21.57	29.9	110.56	36.57	0	2700	0	1	0	1
186	27	19.78	2	21	4	21.57	32	124.29	36.57	0	3000	0	1	0	1
477	22	20	1	20	5	20.71	33.6	95.68	36.71	1	2900	0	1	1	1
375	31	17.36	2	22	6	22.86	28.4	93.47	36.71	0	2800	0	1	1	0
933	33	#NULL!	1	23	5	23.71	28	107.19	36.71	0	3000	0	1	0	1
587	30	20.94	2	17	6	17.86	33.4	91.56	36.86	0	2800	0	1	1	0
263	28	17.26	2	22	6	22.86	33.3	97.11	36.86	1	3000	0	1	1	1
43	29	18.37	2	23	6	23.86	28	111.55	36.86	0	3200	0	1	0	1
670	29	24.14	2	22	3	22.43	46.7	98.02	37	1	2900	6	0	1	1
898	22	#NULL!	1	22	2	22.29	30.5	107.77	39	1	3900	6	0	0	1
1081	32	19.53	2	16	0	16	32	96.17	37	1	2900	6	0	1	1
314	24	19.65	1	16	3	16.43	31	106	37	0	3000	6	0	0	1
509	40	23.44	2	16	1	16.14	46.5	86.68	37	0	3400	6	0	1	0
591	31	21.91	1	17	3	17.43	41	90.9	37	1	3100	6	0	1	0
571	36	21.78	2	17	4	17.57	38.3	87.05	37	0	2300	6	0	1	0
551	27	16.8	1	17	5	17.71	35.2	70.88	37	1	2700	6	0	1	0
582	24	18.43	1	17	6	17.86	41.5	165.39	37	1	3600	6	0	0	1
589	31	19.81	1	17	5	17.71	34	72.37	37	0	2900	6	0	1	0
791	33	21.63	2	18	0	18	42.44	101.34	37	0	3300	6	0	1	1
159	32	#NULL!	2	21	3	21.43	32	66.34	37	1	2900	6	0	1	0
369	27	28.89	2	21	1	21.14	42.8	118.13	37	1	3000	6	0	0	1
1104	27	#NULL!	1	21	0	21	40.2	95.87	37	0	3200	6	0	1	1
337	34	23.12	2	21	6	21.86	36.8	85.64	37	1	2500	6	0	1	0
442	28	18.03	2	22	1	22.14	31.9	70.9	37	0	3100	6	0	1	0
869	35	20	2	22	6	22.86	33	81.39	37	1	3000	6	0	1	0
758	37	19.23	2	23	4	23.57	41.7	118.49	37	0	3100	6	0	0	1
504	39	23.5	2	16	0	16	35.2	144.44	37.14	1	2700	6	0	0	1
457	28	19.14	1	16	2	16.29	41.5	51.78	37.14	1	3400	6	0	1	0
366	23	19.71	1	16	3	16.43	36.7	108.85	37.14	0	2900	6	0	0	1
861	27	#NULL!	1	18	0	18	37.86	93.86	37.14	0	2900	6	0	1	0
376	34	28.63	2	18	6	18.86	40	93.02	37.14	0	2400	6	0	1	0
1000	32	20.4	1	18	6	18.86	29.9	74.7	37.14	0	2900	6	0	1	0
497	19	#NULL!	1	20	3	20.43	35.7	39.41	37.14	0	2400	6	0	1	0
149	30	16.9	2	21	2	21.29	34.4	75.46	37.14	0	2700	6	0	1	0
230	36	20	2	22	4	22.57	40	101.27	37.14	1	3300	6	0	1	1
458	38	17.53	2	23	3	23.43	34.5	95.77	37.14	1	2900	6	0	1	1
2	41	18.99	2	23	1	23.14	35.6	98.49	37.14	1	3200	6	0	1	1
471	30	19.63	1	23	6	23.86	29.8	88.61	37.14	1	3000	6	0	1	0
752	33	20.31	2	23	5	23.71	36.9	62.62	37.14	0	2900	6	0	1	0
757	28	22.03	2	23	5	23.71	37.3	65.98	37.14	0	3000	6	0	1	0
380	23	20.93	2	16	4	16.57	33.3	92.46	37.29	1	3200	6	0	1	0
879	27	#NULL!	2	17	3	17.43	47	121.89	37.29	0	3300	6	0	0	1
1043	25	17.22	1	18	0	18	33.43	93.12	37.29	1	3000	0	0	1	0
1098	36	21.93	2	18	0	18	35	118.82	37.29	0	2900	0	0	0	1
307	30	20.31	1	18	1	18.14	33.8	104.24	37.29	0	3100	0	0	1	1
367	25	17.9	1	19	0	19	31.3	99.94	37.29	1	3100	0	0	1	1
212	26	19.48	2	18	5	18.71	33	140.07	37.29	0	2600	0	0	0	1
189	34	20.55	2	21	0	21	32	103.26	37.29	0	2900	0	0	1	1
135	29	14.79	2	21	2	21.29	35.6	89.31	37.29	0	3100	0	0	1	0
131	31	19.07	2	21	3	21.43	31.5	117	37.29	0	3200	0	0	0	1
388	27	23.23	1	21	5	21.71	42.2	75.07	37.29	1	2400	0	0	1	0
211	26	21.23	2	22	5	22.71	39.8	104.97	37.29	0	2800	0	0	1	1
403	34	25.81	2	23	6	23.86	36.6	91.84	37.29	0	3100	0	0	1	0
267	24	21.37	1	16	3	16.43	41.5	106.45	37.43	0	2900	0	0	0	1
456	32	24.14	2	16	1	16.14	29.4	95.94	37.43	0	3000	0	0	1	1
543	35	21.23	2	16	6	16.86	39	93.36	37.43	1	2900	0	0	1	0
353	34	23.34	2	17	2	17.29	33.3	97.99	37.43	1	3400	0	0	1	1
280	29	18.59	2	17	2	17.29	36.4	60.09	37.43	0	3100	0	0	1	0
295	27	19.98	2	18	0	18	31	61.63	37.43	1	2500	0	0	1	0
816	26	18.43	1	17	6	17.86	35.7	46.78	37.43	0	2800	0	0	1	0
975	27	18.82	1	17	6	17.86	32	64.83	37.43	0	3000	0	0	1	0
1013	18	#NULL!	1	19	0	19	30.4	99.98	37.43	1	2800	0	0	1	1
378	30	19.39	2	19	0	19	34	107.34	37.43	0	2900	0	0	0	1
1051	37	25.39	1	19	3	19.43	37.92	73.63	37.43	0	3000	0	0	1	0
489	33	19.56	2	18	6	18.86	34.4	90.96	37.43	0	3300	0	0	1	0
929	35	#NULL!	2	20	3	20.43	40.1	125.8	37.43	0	3000	0	0	0	1
243	31	24.09	1	19	5	19.71	43.1	137.15	37.43	0	3100	0	0	0	1
145	31	21.23	2	21	0	21	36.3	100.39	37.43	1	3200	0	0	1	1
164	38	22.43	2	21	1	21.14	49	114.65	37.43	0	2700	0	0	0	1
909	23	#NULL!	2	21	3	21.43	38	99.65	37.43	0	3000	0	0	1	1
455	29	21.33	1	22	4	22.57	38.1	118.22	37.43	1	2800	0	0	0	1
352	28	17.58	2	22	1	22.14	34.9	108.28	37.43	1	3100	0	0	0	1
219	26	18.29	2	22	0	22	32	72.45	37.43	1	3800	0	0	1	0
719	28	21.5	1	22	0	22	33.1	81.7	37.43	0	2500	0	0	1	0
340	29	21.1	1	21	6	21.86	42.5	104	37.43	0	2800	0	0	1	1
173	24	16.8	2	21	6	21.86	30.8	101.6	37.43	0	2900	0	0	1	1
329	24	19.22	1	22	2	22.29	45.7	102.39	37.43	0	3100	0	0	1	1
198	22	18.36	1	21	6	21.86	40	103.29	37.43	0	3300	0	0	1	1
412	35	23.11	2	23	0	23	37.9	101.55	37.43	0	2700	0	0	1	1
294	29	18.73	2	23	4	23.57	31.6	106.44	37.43	0	2900	0	0	0	1
33	27	22.66	2	23	1	23.14	42.3	157.22	37.43	0	2900	0	0	0	1
345	20	22.43	1	23	4	23.57	34.7	109.86	37.43	0	3000	0	0	0	1
251	36	21.36	2	23	6	23.86	32.54	103.13	37.43	1	3100	0	0	1	1
944	27	24.22	1	16	1	16.14	37.4	84.4	37.57	0	2800	0	0	1	0
871	25	#NULL!	1	17	0	17	41.4	27.58	37.57	0	2700	0	0	1	0
424	31	23.24	1	17	1	17.14	32.5	59.29	37.57	0	3000	0	0	1	0
78	19	17.94	1	18	4	18.57	35	168.81	37.57	1	2800	0	0	0	1
60	33	16.41	2	18	5	18.71	32	65.39	37.57	1	2800	0	0	1	0
82	23	18.95	1	18	5	18.71	33	111.69	37.57	0	3000	0	0	0	1
241	20	19.23	1	20	1	20.14	30	91.07	37.57	0	2800	0	0	1	0
978	31	#NULL!	2	20	0	20	40.3	87.58	37.57	0	3400	0	0	1	0
453	35	22.48	2	21	4	21.57	31.9	93.58	37.57	1	2700	0	0	1	0
175	31	20.45	2	21	3	21.43	42	106.36	37.57	1	2800	0	0	0	1
166	42	21.46	2	21	1	21.14	36	110.25	37.57	1	3100	0	0	0	1
358	24	23.05	2	21	2	21.29	41.8	139.29	37.57	1	3400	0	0	0	1
613	33	24.84	2	20	6	20.86	30	100.51	37.57	0	3000	0	0	1	1
226	29	20.44	1	21	2	21.29	41.2	56.02	37.57	0	3000	0	0	1	0
717	20	21.64	2	22	2	22.29	29.5	101.22	37.57	1	2700	0	0	1	1
168	27	19.63	2	21	6	21.86	34.4	106.2	37.57	1	3200	0	0	0	1
671	21	18.61	1	22	0	22	34	78.65	37.57	1	3200	0	0	1	0
365	26	20.2	1	22	1	22.14	37.4	93.13	37.57	0	2800	0	0	1	0
336	20	20.28	1	22	0	22	34.2	103.38	37.57	0	3000	0	0	1	1
860	38	#NULL!	2	22	1	22.14	36.8	85.61	37.57	0	3600	0	0	1	0
732	33	27.27	2	22	6	22.86	41.5	101.31	37.57	0	2900	0	0	1	1
500	20	#NULL!	1	23	6	23.86	42.1	89.12	37.57	1	3000	0	0	1	0
45	33	22.22	2	23	6	23.86	40.1	144.09	37.57	0	3000	0	0	0	1
20	29	#NULL!	2	23	5	23.71	47.6	130.03	37.57	0	3100	0	0	0	1
502	24	20.31	2	16	3	16.43	38.4	114.65	37.71	1	2600	0	0	0	1
201	18	#NULL!	1	16	3	16.43	33.8	89.05	37.71	0	3000	0	0	1	0
1034	29	#NULL!	2	16	0	16	32.7	115.34	37.71	0	3200	0	0	0	1
542	32	18.2	2	16	5	16.71	44	69.72	37.71	1	2800	0	0	1	0
560	35	21.48	2	17	2	17.29	40.1	48.72	37.71	0	3000	0	0	1	0
238	33	20.4	2	17	3	17.43	37.4	97.33	37.71	0	3300	0	0	1	1
829	26	#NULL!	1	18	4	18.57	32.5	78.5	37.71	1	2900	0	0	1	0
92	31	18.58	1	18	4	18.57	34.6	121.56	37.71	1	3000	0	0	0	1
423	38	23.31	2	18	4	18.57	39.1	86.57	37.71	1	3600	0	0	1	0
1045	24	#NULL!	2	18	4	18.57	28.7	58.95	37.71	0	3000	0	0	1	0
559	21	#NULL!	1	18	1	18.14	34	80.4	37.71	0	3100	0	0	1	0
65	25	22.21	1	18	4	18.57	40.3	70.44	37.71	0	3500	0	0	1	0
116	26	17.97	2	19	3	19.43	35.1	78.37	37.71	1	3100	0	0	1	0
126	34	20.5	2	19	6	19.86	38.6	129.91	37.71	1	2900	0	0	0	1
1099	30	18.73	1	20	1	20.14	36.8	107.44	37.71	0	2800	0	0	0	1
259	28	21.23	1	20	1	20.14	37.6	114.08	37.71	0	2900	0	0	0	1
622	28	17.85	1	20	0	20	38.6	134.1	37.71	0	3100	0	0	0	1
602	29	18.08	2	20	0	20	33.27	74.8	37.71	0	3500	0	0	1	0
840	36	#NULL!	1	20	6	20.86	32.7	104.22	37.71	1	2500	0	0	1	1
1058	34	19.82	2	20	5	20.71	40	86.27	37.71	1	2900	0	0	1	0
179	27	19.14	2	21	4	21.57	34	98.55	37.71	0	3000	0	0	1	1
612	32	19.53	1	20	5	20.71	35.6	85.18	37.71	0	3000	0	0	1	0
139	32	20.83	1	21	1	21.14	34	76.49	37.71	0	3200	0	0	1	0
676	24	20.34	1	22	4	22.57	36.6	93.47	37.71	1	2700	0	0	1	0
964	20	22.51	1	22	1	22.14	29.81	45.22	37.71	1	3000	0	0	1	0
851	33	#NULL!	1	22	1	22.14	31	96.71	37.71	1	3000	0	0	1	1
687	32	22.48	2	22	2	22.29	29	72.55	37.71	1	3100	0	0	1	0
1088	22	22.48	1	22	2	22.29	33.65	116.15	37.71	0	2900	0	0	0	1
426	25	22.58	1	22	2	22.29	39.2	98.92	37.71	0	3500	0	0	1	1
708	25	21.23	1	22	1	22.14	45.9	115.67	37.71	0	3500	0	0	0	1
150	25	20.08	1	21	5	21.71	37.2	116.75	37.71	0	3600	0	0	0	1
770	28	19.4	1	22	6	22.86	47.8	122.8	37.71	1	2800	0	0	0	1
753	29	20.7	2	22	5	22.71	34.4	95.85	37.71	1	3500	0	0	1	1
231	22	21.09	1	23	6	23.86	36	107.42	37.71	0	3400	0	0	0	1
535	24	22.22	1	16	1	16.14	38	112.25	37.86	0	3200	0	0	0	1
594	37	23.01	2	17	0	17	37	99.9	37.86	1	3000	0	0	1	1
556	30	17.94	2	17	2	17.29	40.3	57.15	37.86	0	3000	0	0	1	0
1096	29	22.43	1	17	3	17.43	34.8	88.03	37.86	0	3000	0	0	1	0
303	22	24.92	2	17	5	17.71	33.03	86.87	37.86	0	3000	0	0	1	0
843	37	#NULL!	2	18	3	18.43	35.6	71.64	37.86	0	3100	0	0	1	0
786	33	16.02	2	17	6	17.86	32.87	82.01	37.86	0	3100	0	0	1	0
97	34	26.4	1	18	0	18	34	51	37.86	0	3100	0	0	1	0
1012	29	#NULL!	2	18	5	18.71	34	82.1	37.86	0	2800	0	0	1	0
390	36	21.33	2	20	3	20.43	41.7	93.35	37.86	1	3200	0	0	1	0
127	28	21.19	2	20	0	20	32	78.86	37.86	0	3100	0	0	1	0
958	23	21.64	1	19	6	19.86	39.07	41.96	37.86	0	3100	0	0	1	0
1052	35	22.06	2	20	5	20.71	42.6	112.49	37.86	1	2900	0	0	0	1
156	29	#NULL!	2	21	0	21	31.1	88.08	37.86	1	3200	0	0	1	0
878	36	#NULL!	1	21	0	21	46	55.68	37.86	0	2900	0	0	1	0
847	30	#NULL!	1	20	6	20.86	34.8	84.34	37.86	0	2900	0	0	1	0
132	32	20.4	2	21	2	21.29	43	101.36	37.86	0	3000	0	0	1	1
994	32	19.04	2	21	2	21.29	50.8	102.42	37.86	0	3000	0	0	1	1
384	35	22.72	2	22	4	22.57	44.4	103	37.86	1	3000	0	0	1	1
707	35	20.94	2	22	4	22.57	33.7	85.52	37.86	0	2800	0	0	1	0
197	21	19.83	1	21	5	21.71	43	75.3	37.86	0	2900	0	0	1	0
195	23	20.5	1	22	1	22.14	40	124.89	37.86	0	3000	0	0	0	1
368	21	19.07	1	22	1	22.14	31.3	60.09	37.86	0	3400	0	0	1	0
769	36	21.36	2	23	1	23.14	29.5	86.36	37.86	1	2300	0	0	1	0
475	28	#NULL!	2	23	2	23.29	32.3	80.82	37.86	1	3100	0	0	1	0
214	38	22.22	2	22	3	22.43	31.4	125.27	37.86	0	3300	0	0	0	1
852	24	#NULL!	1	23	5	23.71	31.7	52.09	37.86	0	3100	0	0	1	0
122	32	20.43	2	19	0	19	38.8	152.63	37.861	0	3100	0	0	0	1
521	31	22.58	2	16	0	16	48.3	71.57	38	1	3000	0	0	1	0
527	29	20.4	2	16	0	16	38	94.34	38	1	3000	0	0	1	0
1080	35	21.1	2	16	3	16.43	37.3	50.56	38	1	3200	0	0	1	0
544	34	26.78	2	16	0	16	30	59.9	38	1	3200	0	0	1	0
530	23	#NULL!	1	16	2	16.29	38.7	51.94	38	0	2900	0	0	1	0
508	30	18.73	2	16	0	16	33.6	68.8	38	0	3200	0	0	1	0
510	35	20.9	2	16	2	16.29	43	97.38	38	0	3300	0	0	1	1
990	40	21.48	2	16	1	16.14	39.5	55.96	38	0	3600	0	0	1	0
965	32	19.02	2	17	2	17.29	43	70.71	38	1	2400	0	0	1	0
590	22	18.43	1	17	0	17	40	64.81	38	1	2900	0	0	1	0
572	23	17.78	1	17	4	17.57	33.1	71.35	38	1	3000	0	0	1	0
568	25	19.23	1	17	2	17.29	31	80.14	38	1	3000	0	0	1	0
566	33	28.19	2	17	4	17.57	26.6	76.07	38	1	3100	0	0	1	0
564	30	20.31	2	17	0	17	34.8	139.02	38	1	3200	0	0	0	1
534	21	18.83	1	16	6	16.86	37.2	97.94	38	0	2800	0	0	1	1
581	23	24.84	1	17	3	17.43	38.8	71.92	38	0	3000	0	0	1	0
567	25	19.72	1	17	1	17.14	39.6	59.55	38	0	3300	0	0	1	0
483	40	24.09	2	17	6	17.86	37.4	80.64	38	1	3100	0	0	1	0
583	38	22.22	2	17	6	17.86	31.6	86.2	38	1	3200	0	0	1	0
54	32	20.31	2	18	2	18.29	38.7	139.57	38	1	3200	0	0	0	1
552	30	27.27	2	17	5	17.71	43.26	101.15	38	0	2700	0	0	1	1
575	25	20.44	1	17	6	17.86	43.7	136.87	38	0	2900	0	0	0	1
87	36	23.19	2	18	3	18.43	38.6	113.34	38	0	3000	0	0	0	1
488	22	21.93	1	18	4	18.57	28.7	78.15	38	0	3000	0	0	1	0
892	39	22.22	1	18	3	18.43	47.45	109.79	38	0	3000	0	0	0	1
208	30	21.5	2	18	1	18.14	37.7	114.5	38	0	3100	0	0	0	1
967	26	19.07	1	18	3	18.43	31.5	75.78	38	0	3100	0	0	1	0
803	19	19.83	1	18	0	18	32.5	76.29	38	0	3200	0	0	1	0
209	37	21.36	2	18	2	18.29	31.5	77.77	38	0	3300	0	0	1	0
580	36	21.64	2	17	5	17.71	31.4	88.3	38	0	3700	0	0	1	0
47	41	22.03	2	18	5	18.71	34	79.31	38	1	3300	0	0	1	0
997	25	20.17	1	19	1	19.14	32.9	73.11	38	0	2700	0	0	1	0
57	31	21.23	1	18	6	18.86	35	52.85	38	0	3200	0	0	1	0
385	24	25.59	2	20	4	20.57	36.6	101.92	38	1	3000	0	0	1	1
1009	33	19.53	2	19	5	19.71	34	93.8	38	1	3600	0	0	1	0
264	31	#NULL!	2	21	2	21.29	30	54.68	38	1	3400	0	0	1	0
615	25	20.55	1	20	6	20.86	36.6	71.29	38	1	3400	0	0	1	0
147	21	19.23	1	21	2	21.29	33.1	100.58	38	1	3400	0	0	1	1
402	25	19.81	2	21	4	21.57	31.6	75.22	38	1	3500	0	0	1	0
1122	29	#NULL!	2	21	2	21.29	50.06	84.26	38	0	2900	0	0	1	0
844	36	#NULL!	1	21	0	21	35	77.7	38	0	3000	0	0	1	0
884	19	#NULL!	1	21	4	21.57	35	75.98	38	0	3100	0	0	1	0
140	25	19.04	1	21	0	21	36.8	94.76	38	0	3100	0	0	1	0
272	24	23.23	1	21	3	21.43	42.5	98.9	38	0	3100	0	0	1	1
959	35	22.64	2	22	3	22.43	34.28	93.48	38	1	2900	0	0	1	0
673	32	23.44	2	22	1	22.14	37.2	105.01	38	1	2900	0	0	0	1
712	25	15.63	1	22	2	22.29	30.7	72.44	38	1	3000	0	0	1	0
422	34	23.61	2	22	4	22.57	34.6	69.36	38	1	3100	0	0	1	0
688	34	21.23	2	22	3	22.43	37.2	64.64	38	1	3200	0	0	1	0
1054	30	21.78	2	22	4	22.57	36.8	123.8	38	1	3200	0	0	0	1
357	35	19.47	2	22	0	22	37.1	71.37	38	1	3400	0	0	1	0
323	27	19.56	1	22	4	22.57	26.6	92.64	38	1	3400	0	0	1	0
690	29	24.01	2	22	1	22.14	35.5	88.01	38	0	2300	0	0	1	0
176	30	21.6	2	22	0	22	36	118.4	38	0	2700	0	0	0	1
394	30	21.78	2	22	4	22.57	44.2	88.04	38	0	3000	0	0	1	0
815	27	16.63	2	22	3	22.43	37.9	96.05	38	0	3000	0	0	1	1
854	21	#NULL!	1	22	3	22.43	38.6	97.79	38	0	3200	0	0	1	1
177	27	20.93	1	21	6	21.86	39	108.87	38	0	3200	0	0	0	1
832	29	#NULL!	1	22	3	22.43	35	77.24	38	0	3300	0	0	1	0
760	27	20.2	1	22	0	22	33.4	106.88	38	0	3300	0	0	0	1
659	27	19.47	2	22	2	22.29	41.2	86.39	38	0	3500	0	0	1	0
819	32	19.72	2	23	2	23.29	43.43	82.09	38	1	3100	0	0	1	0
277	25	20.08	1	23	3	23.43	31.2	94.51	38	1	3600	0	0	1	0
675	23	17.58	1	22	5	22.71	33.6	93.73	38	0	2500	0	0	1	0
794	36	20.44	2	23	0	23	32.7	89.87	38	0	2900	0	0	1	0
989	26	21.79	1	23	2	23.29	37.3	86.59	38	0	2900	0	0	1	0
678	36	20.43	2	22	5	22.71	44.4	74.43	38	0	3000	0	0	1	0
697	21	17.63	1	22	5	22.71	34	73.63	38	0	3000	0	0	1	0
29	29	19.56	2	23	3	23.43	42	123.02	38	0	3100	0	0	0	1
982	36	20.81	2	22	5	22.71	41	97.76	38	0	3300	0	0	1	1
465	34	16.23	2	20	5	20.71	35.3	73.02	38	1	3000	0	0	1	0
14	32	#NULL!	2	23	6	23.86	40.5	89.29	38	1	3200	0	0	1	0
1106	28	#NULL!	1	23	5	23.71	35.4	87.29	38	1	4200	0	0	1	0
533	36	#NULL!	2	16	3	16.43	33.4	87.31	38.14	1	2800	0	0	1	0
297	30	20.81	1	16	3	16.43	37.1	74.79	38.14	1	3200	0	0	1	0
381	26	19.56	1	17	4	17.57	38.7	82.64	38.14	0	3000	0	0	1	0
284	33	20.94	1	17	4	17.57	34	89.9	38.14	0	3000	0	0	1	0
976	39	23.53	2	18	0	18	31.8	93.48	38.14	1	3000	0	0	1	0
273	30	19.98	1	18	2	18.29	41	117.3	38.14	0	2800	0	0	0	1
1091	29	18.43	1	18	0	18	36	29.42	38.14	0	3000	0	0	1	0
75	17	#NULL!	1	18	2	18.29	29.6	100.46	38.14	0	3200	0	0	1	1
487	26	19.82	2	19	0	19	28.9	75.83	38.14	1	3200	0	0	1	0
118	37	24.34	2	19	3	19.43	33	79.78	38.14	0	3000	0	0	1	0
125	34	20.2	2	19	3	19.43	43	92.08	38.14	0	3300	0	0	1	0
286	29	17.31	1	19	6	19.86	41	105.23	38.14	1	3400	0	0	0	1
813	30	19.11	2	21	4	21.57	34	106.82	38.14	1	3000	0	0	0	1
346	28	16.82	1	21	4	21.57	28.2	92.99	38.14	1	3200	0	0	1	0
151	34	18.75	2	21	3	21.43	38.9	87.31	38.14	1	3700	0	0	1	0
271	25	18.61	1	20	6	20.86	35	79.36	38.14	0	3200	0	0	1	0
1065	31	21.78	2	21	1	21.14	39.1	116.06	38.14	0	3400	0	0	0	1
882	31	#NULL!	2	22	0	22	34.5	88.74	38.14	1	3100	0	0	1	0
1057	37	16.42	2	21	5	21.71	31.2	62.53	38.14	0	2900	0	0	1	0
467	36	23.42	2	23	2	23.29	42.5	73.47	38.14	1	2900	0	0	1	0
8	24	18.21	2	23	1	23.14	42.1	77.35	38.14	1	4000	0	0	1	0
679	17	16.42	1	22	5	22.71	29.2	80.84	38.14	0	2800	0	0	1	0
706	24	19.92	1	22	6	22.86	31.2	67.17	38.14	0	3000	0	0	1	0
837	22	#NULL!	1	23	5	23.71	34.5	75.85	38.14	0	2600	0	0	1	0
820	25	#NULL!	1	23	6	23.86	38	102.57	38.14	0	3300	0	0	1	1
1083	31	20.69	2	16	1	16.14	37.8	73.93	38.29	1	2800	0	0	1	0
1036	19	18.83	1	16	1	16.14	43	71.76	38.29	1	2800	0	0	1	0
1112	32	#NULL!	2	16	0	16	32.97	78.33	38.29	1	3000	0	0	1	0
868	37	#NULL!	2	17	3	17.43	30.7	104.38	38.29	1	3000	0	0	1	1
232	25	19.15	1	16	6	16.86	28.8	84.48	38.29	0	2800	0	0	1	0
1039	20	18.99	1	17	0	17	39.83	85.68	38.29	0	2900	0	0	1	0
547	31	20.7	2	17	0	17	35	88.17	38.29	0	3400	0	0	1	0
359	24	18.36	2	18	3	18.43	32.5	109.21	38.29	1	3100	0	0	0	1
53	27	21.64	2	18	2	18.29	33.8	99.45	38.29	1	3200	0	0	1	1
98	28	19.48	1	18	1	18.14	37	57.08	38.29	1	3300	0	0	1	0
592	24	21.23	1	17	6	17.86	27	81	38.29	0	3200	0	0	1	0
942	36	#NULL!	2	19	1	19.14	35	94.17	38.29	1	3000	0	0	1	0
79	34	22.67	2	18	5	18.71	30	100.42	38.29	1	3000	0	0	1	1
287	29	21.6	2	19	2	19.29	34.3	85.97	38.29	1	3200	0	0	1	0
330	33	21.33	2	19	3	19.43	42.4	83.83	38.29	1	3300	0	0	1	0
84	32	#NULL!	1	19	2	19.29	37.5	113.55	38.29	0	3000	0	0	0	1
1079	36	17.26	2	19	0	19	33.2	107.48	38.29	0	3400	0	0	0	1
309	28	21.23	2	20	3	20.43	33.8	86.35	38.29	1	3000	0	0	1	0
128	22	19.23	1	20	0	20	46.2	86.51	38.29	1	3200	0	0	1	0
299	21	17.09	1	19	6	19.86	30.9	70.37	38.29	0	2800	0	0	1	0
115	29	19.38	2	19	5	19.71	37.5	93.95	38.29	0	3000	0	0	1	0
598	34	23.44	2	20	4	20.57	35.7	95.16	38.29	0	3000	0	0	1	1
973	33	17.78	2	19	2	19.29	36.3	103.18	38.29	0	3000	0	0	1	1
928	35	18.29	2	20	4	20.57	40.7	65.6	38.29	0	3100	0	0	1	0
777	31	20	1	19	5	19.71	32.4	83.87	38.29	0	3500	0	0	1	0
193	27	19.11	1	21	3	21.43	36	120.87	38.29	1	2800	0	0	0	1
605	40	21.48	2	20	6	20.86	34.5	98.23	38.29	1	3200	0	0	1	1
165	30	19.71	2	21	0	21	40	93	38.29	1	3400	0	0	1	0
325	24	18.87	2	21	4	21.57	36.9	96.86	38.29	0	2800	0	0	1	1
167	21	16.02	2	21	2	21.29	36	93.72	38.29	0	2900	0	0	1	0
633	27	18.29	2	20	6	20.86	41.1	105	38.29	0	3100	0	0	0	1
180	31	20.03	1	21	0	21	27.8	84.8	38.29	0	3200	0	0	1	0
924	24	#NULL!	1	21	0	21	32.82	99.79	38.29	0	3500	0	0	1	1
870	26	#NULL!	2	22	3	22.43	39.1	101.68	38.29	1	2700	0	0	1	1
805	26	19.33	1	22	4	22.57	32.8	27.48	38.29	1	3000	0	0	1	0
661	35	23.5	2	22	4	22.57	37.8	98.09	38.29	1	3300	0	0	1	1
905	31	#NULL!	1	22	0	22	37.65	50.04	38.29	1	3900	0	0	1	0
292	30	23.44	2	22	3	22.43	38.5	148.13	38.29	0	2900	0	0	0	1
1094	31	#NULL!	2	22	2	22.29	41.5	62.85	38.29	0	3000	0	0	1	0
387	33	21.22	1	22	1	22.14	35.74	86.26	38.29	0	3000	0	0	1	0
153	31	17.78	2	21	5	21.71	36.2	68.34	38.29	0	3100	0	0	1	0
379	26	19.48	1	22	1	22.14	34.8	58.54	38.29	0	3500	0	0	1	0
904	33	#NULL!	2	23	1	23.14	29.9	91.15	38.29	1	2900	0	0	1	0
26	38	21.63	2	23	0	23	37	122.81	38.29	1	3000	0	0	0	1
716	25	25.96	2	22	5	22.71	35.3	63.46	38.29	0	3100	0	0	1	0
430	28	17.04	1	23	5	23.71	28.1	70.91	38.29	1	2900	0	0	1	0
495	34	#NULL!	2	23	6	23.86	42.8	102.94	38.29	1	3000	0	0	1	1
44	30	17.72	2	23	6	23.86	36	78.91	38.29	1	3300	0	0	1	0
23	31	20.13	2	23	6	23.86	31.8	110.56	38.29	0	3400	0	0	0	1
249	38	18.13	2	16	0	16	32.7	89.5	38.43	1	2900	0	0	1	0
545	31	17.91	2	16	4	16.57	30	55.56	38.43	1	3100	0	0	1	0
335	38	19.98	2	16	0	16	31	79.39	38.43	1	3100	0	0	1	0
331	38	13.22	2	16	4	16.57	36.3	77.82	38.43	0	2900	0	0	1	0
1082	25	16.94	1	16	0	16	40	101.46	38.43	0	3200	0	0	1	1
302	25	20.43	1	17	1	17.14	33.1	81.04	38.43	0	2900	0	0	1	0
517	32	19.15	2	16	6	16.86	56.9	83.86	38.43	0	3500	0	0	1	0
762	28	17.94	2	18	3	18.43	34.5	95.42	38.43	1	2700	0	0	1	1
418	41	25.39	2	18	2	18.29	37.29	95.9	38.43	1	2800	0	0	1	1
350	31	21.78	2	18	1	18.14	31.7	76.3	38.43	1	3200	0	0	1	0
485	30	16.65	2	17	6	17.86	29	80.64	38.43	1	3400	0	0	1	0
363	35	22.37	2	18	1	18.14	33.9	97.62	38.43	1	3400	0	0	1	1
875	35	#NULL!	2	18	1	18.14	35.5	49.78	38.43	1	3500	0	0	1	0
473	40	23.31	2	18	2	18.29	44.2	60.56	38.43	1	3500	0	0	1	0
446	35	20.4	2	18	2	18.29	34.9	91.08	38.43	0	2800	0	0	1	0
64	36	21.23	2	18	0	18	31.3	55.01	38.43	0	3000	0	0	1	0
867	31	#NULL!	2	18	3	18.43	31.6	66.74	38.43	0	3000	0	0	1	0
413	24	21.72	1	18	0	18	31.7	66.29	38.43	0	3000	0	0	1	0
1050	35	21.64	2	18	2	18.29	44.8	71.59	38.43	0	3200	0	0	1	0
597	22	19.05	2	17	6	17.86	35.8	76.2	38.43	0	3300	0	0	1	0
67	28	22.22	1	18	0	18	41.7	68.8	38.43	0	3300	0	0	1	0
796	36	20.31	2	18	2	18.29	36.4	87.02	38.43	0	3500	0	0	1	0
117	32	27.99	2	19	4	19.57	30.8	93.76	38.43	1	2900	0	0	1	0
99	36	23.87	2	19	5	19.71	43	101.24	38.43	1	3300	0	0	1	1
110	28	17.93	2	19	3	19.43	34.7	120.77	38.43	1	3300	0	0	0	1
236	24	20.2	2	19	1	19.14	35.7	65.99	38.43	0	3200	0	0	1	0
86	24	19.56	1	18	5	18.71	36	117.63	38.43	0	3200	0	0	0	1
498	30	#NULL!	2	20	1	20.14	40.7	95.28	38.43	1	2900	0	0	1	1
123	26	24.61	2	19	6	19.86	46	113.44	38.43	1	3200	0	0	0	1
620	28	19.92	2	20	2	20.29	34	114.35	38.43	1	3300	0	0	0	1
945	26	19.71	2	20	2	20.29	34.6	67	38.43	0	2500	0	0	1	0
957	30	19.14	2	20	0	20	37.56	86.09	38.43	0	3000	0	0	1	0
107	30	22.04	2	19	6	19.86	31.6	80.09	38.43	0	3200	0	0	1	0
890	36	24.89	2	20	3	20.43	36.8	52.31	38.43	0	3300	0	0	1	0
138	32	20.83	2	21	0	21	37.9	73.09	38.43	1	2900	0	0	1	0
951	28	17.78	2	21	3	21.43	38.6	110.47	38.43	1	2900	0	0	0	1
662	33	23.44	2	22	2	22.29	39.4	110.88	38.43	1	3000	0	0	0	1
874	22	#NULL!	2	21	1	21.14	37	87.49	38.43	1	3300	0	0	1	0
216	30	18.99	2	21	0	21	38.3	81.05	38.43	1	3600	0	0	1	0
927	34	#NULL!	2	19	4	19.57	36.3	109.09	38.43	1	3700	0	0	0	1
883	29	#NULL!	2	21	1	21.14	49	60.85	38.43	0	2900	0	0	1	0
420	19	24.78	1	20	6	20.86	40	88.71	38.43	0	3000	0	0	1	0
174	28	19.92	2	21	4	21.57	33	78.44	38.43	0	3400	0	0	1	0
987	31	23.42	2	22	4	22.57	39.4	113.39	38.43	1	2600	0	0	0	1
731	28	22.19	2	22	2	22.29	43	74.65	38.43	1	2800	0	0	1	0
1097	31	20.78	2	22	2	22.29	31.8	105.52	38.43	1	3000	0	0	0	1
466	28	19.05	1	21	6	21.86	31	96.11	38.43	1	3000	0	0	1	1
1003	27	17.94	2	22	0	22	37.3	46.3	38.43	1	3200	0	0	1	0
196	32	26.17	2	22	0	22	36.5	104.91	38.43	1	3200	0	0	1	1
999	25	17.97	2	22	0	22	35.1	62.05	38.43	1	3300	0	0	1	0
348	30	16.87	2	22	4	22.57	34.3	82.09	38.43	1	3400	0	0	1	0
718	28	19.23	2	22	2	22.29	47.5	114.54	38.43	1	3500	0	0	0	1
713	31	19.07	1	22	0	22	36.5	66.8	38.43	0	2900	0	0	1	0
680	32	18.03	2	22	4	22.57	30	91.4	38.43	0	3000	0	0	1	0
171	25	18.97	1	21	6	21.86	35	129.96	38.43	0	3000	0	0	0	1
227	29	25	2	22	0	22	48.85	135.35	38.43	0	3100	0	0	0	1
725	28	20.82	2	22	2	22.29	38.9	81.59	38.43	0	3300	0	0	1	0
448	28	23.56	1	22	3	22.43	42.5	89.37	38.43	0	3300	0	0	1	0
200	30	17.78	1	21	6	21.86	37	104.52	38.43	0	3300	0	0	1	1
828	31	#NULL!	2	21	6	21.86	37.8	108.28	38.43	0	3500	0	0	0	1
669	38	25.78	2	22	6	22.86	38	81.18	38.43	1	2900	0	0	1	0
1040	22	19.04	2	22	6	22.86	36.91	97.53	38.43	1	3500	0	0	1	1
995	25	20.03	1	23	1	23.14	32.2	91.56	38.43	0	2900	0	0	1	0
684	27	17.91	1	22	5	22.71	31	65.8	38.43	0	3000	0	0	1	0
1028	24	18.75	1	23	4	23.57	36	74.48	38.43	0	3200	0	0	1	0
301	27	18.36	2	23	2	23.29	40.11	56.11	38.43	0	3300	0	0	1	0
40	30	20.81	2	23	5	23.71	35.7	96.09	38.43	1	2800	0	0	1	1
11	24	18.67	2	23	5	23.71	42.72	68.81	38.43	1	3200	0	0	1	0
260	33	21.08	2	23	6	23.86	43.3	113.27	38.43	1	3200	0	0	0	1
440	36	21.33	1	23	5	23.71	31	84.59	38.43	0	2900	0	0	1	0
515	29	19.92	2	16	3	16.43	36.5	48.04	38.57	1	3200	0	0	1	0
812	23	21.78	2	16	1	16.14	37.7	51	38.57	1	3200	0	0	1	0
780	40	21	2	16	1	16.14	31.5	77.57	38.57	1	3200	0	0	1	0
524	24	17.57	1	16	4	16.57	30.5	66.73	38.57	0	2900	0	0	1	0
518	27	18.83	1	16	4	16.57	29.3	81.96	38.57	0	3100	0	0	1	0
120	31	20.9	2	19	1	19.14	40.8	85.32	38.57	0	3400	0	0	1	0
247	31	21.3	2	17	4	17.57	36.1	80.76	38.57	1	3000	0	0	1	0
977	30	17.04	2	17	4	17.57	51.5	86.27	38.57	1	3200	0	0	1	0
569	33	18.73	1	17	0	17	29	70.36	38.57	0	3000	0	0	1	0
576	24	17.04	1	17	4	17.57	39	61.3	38.57	0	3100	0	0	1	0
1001	28	21.72	2	17	0	17	35	45.82	38.57	0	3500	0	0	1	0
798	30	23.83	1	18	4	18.57	31	14.39	38.57	1	2600	0	0	1	0
61	38	24.84	2	18	0	18	48	136.47	38.57	0	3300	0	0	0	1
95	26	20.89	1	18	1	18.14	32.3	101.64	38.57	0	3300	0	0	1	1
838	28	#NULL!	2	18	1	18.14	35.6	118.99	38.57	0	3400	0	0	0	1
739	33	21.37	2	19	0	19	36.4	100.94	38.57	1	3100	0	0	1	1
146	18	#NULL!	2	19	4	19.57	34	84.84	38.57	0	3300	0	0	1	0
401	36	21.88	2	19	1	19.14	42.1	103.47	38.57	0	3400	0	0	1	1
1026	25	22.86	2	20	4	20.57	42	46.1	38.57	1	3000	0	0	1	0
636	24	19.81	1	20	3	20.43	29.5	85.27	38.57	1	3300	0	0	1	0
986	35	22.64	2	20	2	20.29	41.6	115.82	38.57	1	3600	0	0	0	1
640	19	18.36	2	20	1	20.14	34.3	130.54	38.57	0	2900	0	0	0	1
1064	38	20	1	21	0	21	40.8	99.6	38.57	1	2600	0	0	1	1
188	40	26.17	2	21	1	21.14	37.2	51.56	38.57	1	3100	0	0	1	0
170	30	18.2	2	21	2	21.29	30	87.79	38.57	1	3200	0	0	1	0
182	23	20.08	2	21	3	21.43	32.8	73.97	38.57	1	3500	0	0	1	0
1110	28	#NULL!	2	21	0	21	36.27	84.05	38.57	1	3600	0	0	1	0
617	25	17.26	2	20	5	20.71	31.4	87.4	38.57	0	3300	0	0	1	0
857	36	#NULL!	2	21	1	21.14	35	105.75	38.57	0	3500	0	0	0	1
463	32	19.81	2	22	4	22.57	37.5	71.41	38.57	1	2800	0	0	1	0
863	33	#NULL!	2	22	0	22	35	105.17	38.57	1	2900	0	0	0	1
822	27	21.23	2	22	0	22	46	68.61	38.57	1	3000	0	0	1	0
660	40	22.83	2	22	3	22.43	42	88.1	38.57	1	3300	0	0	1	0
709	29	20.55	2	22	4	22.57	33	107.69	38.57	1	3300	0	0	0	1
262	22	20.34	1	22	3	22.43	30.9	82.58	38.57	1	3400	0	0	1	0
677	39	25.63	1	22	4	22.57	33	152.31	38.57	0	2700	0	0	0	1
224	29	21.83	1	21	6	21.86	39.7	32.92	38.57	0	2800	0	0	1	0
907	25	#NULL!	1	21	0	21	31	113.53	38.57	0	3000	0	0	0	1
1031	27	20.81	1	21	6	21.86	46.2	114.3	38.57	0	3000	0	0	0	1
315	28	18.02	1	21	6	21.86	34.4	66.55	38.57	0	3200	0	0	1	0
324	27	18.83	1	22	0	22	39.2	75.94	38.57	0	3300	0	0	1	0
160	33	23.44	1	21	5	21.71	36.2	81.75	38.57	0	3300	0	0	1	0
750	30	22.27	2	23	4	23.57	37.4	108.75	38.57	1	3000	0	0	0	1
293	29	19.43	1	23	1	23.14	40.2	66.06	38.57	1	3200	0	0	1	0
893	34	18.82	2	22	5	22.71	34.5	82.53	38.57	1	3300	0	0	1	0
36	25	21.93	2	23	0	23	34.4	113.84	38.57	1	3400	0	0	0	1
415	33	20.78	2	22	5	22.71	37.8	82.45	38.57	1	3500	0	0	1	0
711	32	17.97	2	22	5	22.71	39.4	102.37	38.57	0	3000	0	0	1	1
781	34	15.79	1	23	1	23.14	29.8	117.74	38.57	0	3000	0	0	0	1
339	25	21.08	1	23	6	23.86	32	81.09	38.57	1	3400	0	0	1	0
1070	29	20.31	2	16	0	16	40.4	25.64	38.71	1	2800	0	0	1	0
856	36	#NULL!	2	16	1	16.14	39.7	58.04	38.71	1	3000	0	0	1	0
310	36	21.88	2	16	0	16	35.3	70.52	38.71	1	3500	0	0	1	0
454	25	19.82	1	16	3	16.43	31.9	57.5	38.71	0	3000	0	0	1	0
319	37	23.44	2	16	2	16.29	35.4	92.68	38.71	0	3200	0	0	1	0
746	33	21.26	2	16	3	16.43	42.3	86.66	38.71	0	3300	0	0	1	0
503	21	17.8	1	16	4	16.57	33.3	39.93	38.71	0	3500	0	0	1	0
565	30	21.78	2	17	2	17.29	29.2	92.46	38.71	1	3300	0	0	1	0
586	28	20.7	2	17	4	17.57	29.7	80.02	38.71	1	3500	0	0	1	0
992	31	20.03	2	17	1	17.14	34.2	77.63	38.71	1	3800	0	0	1	0
288	22	17.97	1	17	1	17.14	33	56.45	38.71	0	2900	0	0	1	0
742	32	22.19	1	17	4	17.57	31.8	119.87	38.71	0	3000	0	0	0	1
507	41	23.37	2	16	5	16.71	33.5	68.16	38.71	0	3100	0	0	1	0
563	25	20.07	1	17	2	17.29	31	60.31	38.71	0	3200	0	0	1	0
474	25	18.37	1	17	3	17.43	40	56.78	38.71	0	3300	0	0	1	0
202	25	20.96	1	17	2	17.29	28.2	62.45	38.71	0	3400	0	0	1	0
362	31	19.88	2	17	5	17.71	34.9	92.99	38.71	1	3200	0	0	1	0
217	25	#NULL!	1	18	2	18.29	33.2	80.09	38.71	1	3300	0	0	1	0
596	33	19.53	2	17	5	17.71	32	84.6	38.71	1	3400	0	0	1	0
1111	25	#NULL!	1	18	3	18.43	46.29	83.16	38.71	0	2700	0	0	1	0
824	35	24.46	1	18	0	18	34.4	37.11	38.71	0	3000	0	0	1	0
106	34	18.73	2	19	2	19.29	34.5	75.35	38.71	1	3100	0	0	1	0
124	28	21.63	2	19	2	19.29	30.2	102.83	38.71	1	3400	0	0	1	1
1017	29	#NULL!	2	19	0	19	36.5	98.4	38.71	0	2900	0	0	1	1
218	32	21.33	2	18	6	18.86	32.49	103.64	38.71	0	2900	0	0	1	1
1118	32	#NULL!	2	20	2	20.29	38.4	59.06	38.71	1	3300	0	0	1	0
627	27	19.98	1	20	3	20.43	30.1	70.68	38.71	1	3400	0	0	1	0
607	25	17.22	1	20	1	20.14	36.7	50.86	38.71	0	2800	0	0	1	0
931	26	#NULL!	1	20	1	20.14	31.1	60.09	38.71	0	3100	0	0	1	0
162	24	19.72	2	21	1	21.14	40	130.8	38.71	1	2800	0	0	0	1
799	28	17.54	2	22	2	22.29	47.8	51.78	38.71	1	3200	0	0	1	0
320	21	18.43	1	21	0	21	28.3	79.9	38.71	0	2500	0	0	1	0
1073	29	18.36	2	21	3	21.43	30.4	116.05	38.71	0	3000	0	0	0	1
626	30	19.53	1	20	5	20.71	30.8	103.24	38.71	0	3000	0	0	1	1
641	25	21.64	1	20	5	20.71	41	115.06	38.71	0	3000	0	0	0	1
637	31	18.75	2	20	5	20.71	44	133.65	38.71	0	3300	0	0	0	1
449	22	14.45	1	21	5	21.71	34.2	72.37	38.71	1	3000	0	0	1	0
137	28	20.78	1	21	6	21.86	31.6	88.35	38.71	1	3000	0	0	1	0
447	35	22.15	2	21	6	21.86	36	53.1	38.71	1	3400	0	0	1	0
1025	36	20.89	2	21	6	21.86	39.6	97.33	38.71	1	3500	0	0	1	1
715	23	18.75	1	22	0	22	31.6	90.37	38.71	1	3500	0	0	1	0
499	19	#NULL!	1	22	1	22.14	33.8	46.69	38.71	0	3100	0	0	1	0
698	27	17.19	2	22	2	22.29	34.3	79.82	38.71	0	3400	0	0	1	0
721	19	21.09	1	22	3	22.43	40	113.59	38.71	0	3500	0	0	0	1
782	27	#NULL!	2	22	3	22.43	33	88.51	38.71	0	3800	0	0	1	0
802	29	18.67	2	23	3	23.43	32	61.74	38.71	1	2800	0	0	1	0
735	26	#NULL!	1	23	3	23.43	35	78.25	38.71	1	3000	0	0	1	0
30	27	22.31	2	23	1	23.14	38.5	55.9	38.71	1	3300	0	0	1	0
946	27	23.44	2	23	3	23.43	39.6	70.26	38.71	1	3400	0	0	1	0
913	26	#NULL!	2	22	6	22.86	38	118.48	38.71	1	3400	0	0	0	1
409	28	20.03	2	22	6	22.86	32.7	81.86	38.71	1	3500	0	0	1	0
897	28	#NULL!	2	23	0	23	39	80.37	38.71	0	2900	0	0	1	0
788	24	17.48	2	23	4	23.57	35.59	80.84	38.71	0	3100	0	0	1	0
18	20	19.71	2	23	3	23.43	34.5	85.33	38.71	0	3400	0	0	1	0
1123	27	#NULL!	2	23	4	23.57	42.8	98.36	38.71	0	3600	0	0	1	1
392	20	20.89	1	23	5	23.71	33.9	120.05	38.71	1	3400	0	0	0	1
32	34	21.33	2	23	5	23.71	39	110.05	38.71	1	3600	0	0	0	1
469	32	19.98	2	23	6	23.86	39	104.2	38.71	0	2700	0	0	1	1
240	24	#NULL!	1	23	6	23.86	33.4	49.09	38.71	0	3200	0	0	1	0
767	31	23.68	2	16	2	16.29	27.3	67.03	38.86	1	3000	0	0	1	0
1093	39	23.01	1	16	2	16.29	39	99.27	38.86	1	3000	0	0	1	1
528	36	23.19	2	16	0	16	34.1	47.78	38.86	1	3400	0	0	1	0
974	26	22.67	2	16	2	16.29	36.1	76.98	38.86	1	3600	0	0	1	0
244	34	#NULL!	2	16	3	16.43	38.4	111.37	38.86	1	3800	0	0	0	1
344	22	15.06	1	16	2	16.29	38.2	60.43	38.86	0	3400	0	0	1	0
425	25	17.04	1	16	2	16.29	34.6	91.73	38.86	0	3500	0	0	1	0
561	28	20.4	1	17	1	17.14	30.7	103.77	38.86	1	3300	0	0	1	1
748	22	27.34	1	17	5	17.71	32.7	85.75	38.86	1	3000	0	0	1	0
306	36	24.44	2	18	0	18	49.1	37.09	38.86	1	3400	0	0	1	0
279	25	20.03	2	18	0	18	33.5	90.87	38.86	1	3600	0	0	1	0
338	26	26.3	1	18	0	18	49	83.67	38.86	0	2700	0	0	1	0
59	23	21.09	1	18	1	18.14	35.3	71.44	38.86	0	3200	0	0	1	0
91	31	18.9	1	18	2	18.29	32.9	110	38.86	0	3200	0	0	0	1
399	21	20.78	2	18	2	18.29	41.1	108.24	38.86	0	3300	0	0	0	1
859	27	#NULL!	1	18	6	18.86	31.1	110.09	38.86	0	3300	0	0	0	1
63	32	21.91	2	18	6	18.86	39	54.33	38.86	1	3000	0	0	1	0
112	38	#NULL!	2	19	1	19.14	46	101.2	38.86	1	3300	0	0	1	1
83	29	18.36	1	18	5	18.71	32.6	105.6	38.86	1	3300	0	0	0	1
102	30	17.31	2	19	2	19.29	35.6	85.87	38.86	0	3300	0	0	1	0
490	35	#NULL!	2	19	0	19	36.8	69.03	38.86	0	3500	0	0	1	0
632	25	22.89	1	20	2	20.29	34	53.94	38.86	1	3400	0	0	1	0
603	24	18.36	1	20	2	20.29	33.1	77.02	38.86	0	2900	0	0	1	0
1066	34	#NULL!	2	20	3	20.43	31	75.08	38.86	0	3000	0	0	1	0
639	38	18.26	2	20	3	20.43	38.7	65.26	38.86	0	3200	0	0	1	0
920	33	#NULL!	2	20	2	20.29	32	105.45	38.86	0	3200	0	0	0	1
1090	21	20.31	1	21	1	21.14	37.3	83.81	38.86	1	2900	0	0	1	0
1006	28	21.78	2	21	3	21.43	36.1	73.78	38.86	1	3000	0	0	1	0
918	36	#NULL!	2	20	6	20.86	35.4	79.99	38.86	1	3700	0	0	1	0
405	31	16.86	2	21	4	21.57	37.2	104.81	38.86	0	3300	0	0	1	1
191	28	19.95	2	21	2	21.29	36.3	44.86	38.86	0	3500	0	0	1	0
205	25	17.04	1	21	2	21.29	36	85.63	38.86	0	3500	0	0	1	0
486	34	22.43	2	21	1	21.14	39.2	87.93	38.86	0	3600	0	0	1	0
724	29	22.89	2	22	0	22	34	63.87	38.86	1	3000	0	0	1	0
1049	29	#NULL!	2	21	5	21.71	32.69	93.11	38.86	1	3100	0	0	1	0
653	24	22.86	1	22	2	22.29	26.2	83.91	38.86	1	3500	0	0	1	0
908	28	#NULL!	1	22	3	22.43	30.78	75.78	38.86	0	3000	0	0	1	0
460	26	24.13	2	22	0	22	43.3	59.71	38.86	0	3200	0	0	1	0
984	31	19	2	22	3	22.43	38.8	66.78	38.86	0	3200	0	0	1	0
289	31	20	2	22	3	22.43	32.2	108.72	38.86	0	3200	0	0	0	1
685	24	19.03	1	22	2	22.29	37	117.74	38.86	0	3200	0	0	0	1
960	35	20.08	2	22	6	22.86	54.57	56.79	38.86	1	3200	0	0	1	0
35	26	19.98	1	23	2	23.29	41	127.05	38.86	1	3700	0	0	0	1
41	18	19.53	1	23	2	23.29	36	54.12	38.86	0	3300	0	0	1	0
383	33	19.53	2	23	6	23.86	40.8	96.19	38.86	1	2900	0	0	1	1
46	21	17.78	1	23	6	23.86	33	113.8	38.86	1	3400	0	0	0	1
915	36	#NULL!	2	23	5	23.71	34.2	131.25	38.86	1	3700	0	0	0	1
15	30	#NULL!	2	23	6	23.86	36	87.05	38.86	0	3400	0	0	1	0
506	29	17.75	2	16	3	16.43	49.2	48.28	39	1	2700	0	0	1	0
429	35	23.58	2	16	0	16	38.1	83.81	39	1	3100	0	0	1	0
408	28	17.97	1	16	2	16.29	39.4	64.1	39	1	3100	0	0	1	0
501	34	18.43	2	16	0	16	42.1	123.51	39	1	3300	0	0	0	1
755	30	22.38	2	16	3	16.43	33.3	79.23	39	0	2700	0	0	1	0
699	39	26.71	2	22	6	22.86	46.5	115.52	39	0	3200	0	0	0	1
514	30	24.34	2	16	3	16.43	35.85	83.56	39	0	3300	0	0	1	0
539	27	18.73	1	16	0	16	35.2	59.18	39	0	3400	0	0	1	0
531	35	18.07	2	16	3	16.43	39.4	84.4	39	0	3700	0	0	1	0
496	26	#NULL!	2	17	0	17	31.8	15.92	39	1	3200	0	0	1	0
389	28	18.47	2	17	0	17	38.4	78.24	39	1	3200	0	0	1	0
548	33	20.31	1	17	2	17.29	43.4	54.97	39	1	3200	0	0	1	0
585	34	22.67	2	17	4	17.57	32	121.62	39	1	3600	0	0	0	1
554	24	21.09	2	17	1	17.14	53.2	66.2	39	0	2700	0	0	1	0
1084	28	19.22	2	16	5	16.71	35.3	92.85	39	0	2900	0	0	1	0
555	22	#NULL!	1	17	1	17.14	30.3	72.15	39	0	3200	0	0	1	0
253	27	19.43	1	17	1	17.14	31.4	26.11	39	0	3300	0	0	1	0
1109	26	#NULL!	1	17	4	17.57	49.05	79.15	39	0	3300	0	0	1	0
756	27	19.98	2	16	5	16.71	38.7	86.97	39	0	3500	0	0	1	0
588	25	18.67	1	17	1	17.14	33.4	62.35	39	0	3500	0	0	1	0
790	35	20.94	2	17	3	17.43	59.6	58.66	39	0	3600	0	0	1	0
68	40	27.24	2	18	3	18.43	40.4	44.91	39	1	2900	0	0	1	0
49	24	19.53	1	18	4	18.57	28.4	100.36	39	1	3000	0	0	1	1
1033	38	20.55	2	18	1	18.14	33.3	30.53	39	1	3300	0	0	1	0
1108	32	#NULL!	2	18	1	18.14	41.5	95.8	39	1	3400	0	0	1	1
1046	25	21.83	2	18	3	18.43	39.05	79.9	39	1	4000	0	0	1	0
278	32	20.44	2	18	0	18	38.6	103.6	39	0	3100	0	0	1	1
48	25	24.22	1	18	2	18.29	32.2	81.42	39	0	3100	0	0	1	0
1004	27	19.15	1	18	3	18.43	38	61.76	39	0	3200	0	0	1	0
206	29	20.08	1	18	0	18	46	96.36	39	0	3200	0	0	1	1
593	26	18.75	1	17	5	17.71	30.7	66.8	39	0	3300	0	0	1	0
311	27	20.96	1	18	2	18.29	32.6	77.81	39	0	3300	0	0	1	0
972	31	#NULL!	1	19	1	19.14	31.41	70.37	39	1	3100	0	0	1	0
51	35	19.56	2	18	5	18.71	46.2	80.14	39	1	3300	0	0	1	0
108	34	18.9	2	19	2	19.29	40.9	62.44	39	1	3500	0	0	1	0
450	33	17.4	2	19	1	19.14	28.7	80.89	39	0	2900	0	0	1	0
1038	21	19.53	1	19	1	19.14	41	57.49	39	0	3000	0	0	1	0
737	33	21.33	2	19	4	19.57	42.9	119.31	39	0	3100	0	0	0	1
600	27	18.75	2	20	0	20	32.7	72.66	39	1	3100	0	0	1	0
784	30	18.73	2	20	3	20.43	35.55	85.15	39	0	3500	0	0	1	0
643	43	18.75	2	20	6	20.86	35.5	53.34	39	1	3200	0	0	1	0
161	23	20.7	1	21	3	21.43	34	84.9	39	1	3200	0	0	1	0
833	26	20.08	1	21	0	21	26.8	69.63	39	1	3600	0	0	1	0
848	29	#NULL!	2	21	4	21.57	30	86.83	39	1	3700	0	0	1	0
896	30	#NULL!	1	21	4	21.57	38.7	85.19	39	0	3000	0	0	1	0
836	30	#NULL!	2	21	0	21	35	52.28	39	0	3100	0	0	1	0
862	29	#NULL!	2	21	5	21.71	35.34	96.96	39	0	3100	0	0	1	1
229	29	19.65	1	21	3	21.43	39.6	58.12	39	0	3100	0	0	1	0
183	27	17.58	2	21	3	21.43	35	74.45	39	0	3300	0	0	1	0
370	32	19.71	2	21	1	21.14	36	76.87	39	0	3300	0	0	1	0
1023	26	23.12	1	21	0	21	38	150	39	0	3400	0	0	0	1
696	21	19.53	2	22	4	22.57	37	115.29	39	1	3000	0	0	0	1
703	28	22.67	2	22	3	22.43	39.7	46.52	39	1	3100	0	0	1	0
1101	32	#NULL!	2	22	3	22.43	36	98.56	39	1	3300	0	0	1	1
792	29	26.67	2	22	4	22.57	37.22	122.05	39	1	3300	0	0	0	1
955	24	18.43	1	22	3	22.43	36.32	89.24	39	1	3300	0	0	1	0
654	24	20.44	1	22	2	22.29	30	71.89	39	0	2600	0	0	1	0
682	29	21.91	2	22	1	22.14	32	72.02	39	0	2900	0	0	1	0
649	23	18.8	1	22	4	22.57	29.6	99.34	39	0	2900	0	0	1	1
136	27	18.67	2	21	6	21.86	33	63.13	39	0	3100	0	0	1	0
666	26	23.83	2	22	2	22.29	30.8	83.53	39	0	3100	0	0	1	0
877	26	#NULL!	1	22	1	22.14	38.3	42.06	39	0	3100	0	0	1	0
971	26	20.08	2	22	1	22.14	32.43	89.3	39	0	3200	0	0	1	0
650	24	18.73	1	22	3	22.43	38	67.73	39	0	3200	0	0	1	0
652	21	19.57	1	22	2	22.29	41.2	80.48	39	0	3200	0	0	1	0
417	23	20.7	1	21	6	21.86	40.25	84.05	39	0	3200	0	0	1	0
1119	21	#NULL!	1	22	4	22.57	33.3	98.4	39	0	3200	0	0	1	1
765	29	29.33	2	22	0	22	36.1	123.86	39	0	3300	0	0	0	1
880	24	#NULL!	1	22	0	22	37	75.55	39	0	3500	0	0	1	0
245	27	20.31	1	22	0	22	30.8	85.05	39	0	3500	0	0	1	0
416	29	26.99	2	23	1	23.14	38.45	58.21	39	1	3400	0	0	1	0
730	22	#NULL!	1	23	0	23	30	68.93	39	1	3400	0	0	1	0
674	26	19.91	1	22	1	22.14	48.2	98.11	39	1	3400	0	0	1	1
1103	27	#NULL!	1	23	1	23.14	33.8	89.69	39	0	2900	0	0	1	0
7	29	19.81	2	23	4	23.57	33	81.1	39	0	3300	0	0	1	0
1069	34	21.23	2	22	5	22.71	35.5	108.21	39	0	3300	0	0	0	1
221	25	22.89	1	23	1	23.14	36.5	81.97	39	0	3400	0	0	1	0
754	36	22.31	2	23	0	23	33.2	95.96	39	0	3600	0	0	1	1
237	33	19.53	2	23	5	23.71	34	82.99	39	1	3100	0	0	1	0
895	23	#NULL!	2	23	6	23.86	41.1	79.55	39	0	2800	0	0	1	0
912	34	#NULL!	2	23	6	23.86	39.04	95.24	39	0	3500	0	0	1	1
9	29	#NULL!	1	23	5	23.71	36.1	92.89	39	0	3600	0	0	1	0
950	32	#NULL!	2	16	0	16	35.77	61.35	39.14	1	2700	0	0	1	0
242	35	20.44	2	16	1	16.14	33.1	59.45	39.14	1	2800	0	0	1	0
1041	33	18.03	2	16	2	16.29	42.26	84.59	39.14	0	2500	0	0	1	0
516	28	22.43	2	16	4	16.57	39	73.16	39.14	0	3600	0	0	1	0
210	35	23.19	2	17	1	17.14	49.7	61.53	39.14	0	3700	0	0	1	0
72	24	19.48	1	18	2	18.29	31	73.66	39.14	0	3000	0	0	1	0
478	24	21.93	1	18	2	18.29	33.25	92.68	39.14	0	3000	0	0	1	0
204	20	19.47	1	18	1	18.14	41.4	65.55	39.14	0	3100	0	0	1	0
916	24	#NULL!	1	18	3	18.43	35.9	79.98	39.14	0	3100	0	0	1	0
71	23	#NULL!	2	18	0	18	37	98.9	39.14	0	3400	0	0	1	1
886	27	#NULL!	1	19	0	19	31	85.96	39.14	1	3500	0	0	1	0
839	24	#NULL!	1	18	6	18.86	36	57.52	39.14	0	3200	0	0	1	0
105	25	20	1	19	0	19	35.6	97.94	39.14	0	3200	0	0	1	1
256	23	19.88	1	19	1	19.14	35.9	78.81	39.14	0	3500	0	0	1	0
616	27	20.4	2	20	4	20.57	37.5	88.29	39.14	1	3300	0	0	1	0
372	29	22.03	2	20	4	20.57	46.5	77.54	39.14	1	3400	0	0	1	0
1011	19	16.23	2	19	5	19.71	35.6	65.17	39.14	0	2900	0	0	1	0
1089	34	20.96	1	21	4	21.57	43.2	74.15	39.14	1	3200	0	0	1	0
492	21	#NULL!	1	21	3	21.43	38.5	52.14	39.14	0	3100	0	0	1	0
479	30	26.56	1	20	6	20.86	30.15	94.81	39.14	0	3200	0	0	1	0
733	25	#NULL!	2	22	1	22.14	40	148.9	39.14	1	3100	0	0	0	1
789	39	32.85	1	22	1	22.14	37.02	93.51	39.14	0	3000	0	0	1	0
154	34	20.83	2	21	5	21.71	35.6	61.47	39.14	0	3200	0	0	1	0
903	38	#NULL!	2	22	1	22.14	34.42	91.61	39.14	0	3200	0	0	1	0
700	24	22.06	1	22	1	22.14	29.2	45.09	39.14	0	3200	0	0	1	0
764	26	#NULL!	2	16	0	16	32.9	85.34	39.29	1	2900	0	0	1	0
979	33	24.14	2	16	2	16.29	34.3	98.65	39.29	1	2900	0	0	1	1
1068	28	17.85	1	16	4	16.57	32.2	50.18	39.29	1	3200	0	0	1	0
947	31	16.8	2	16	0	16	34.97	79.22	39.29	0	3100	0	0	1	0
532	21	18.29	2	16	2	16.29	33.1	99.14	39.29	0	3200	0	0	1	1
738	30	#NULL!	1	16	4	16.57	35.8	70.91	39.29	0	3200	0	0	1	0
511	25	#NULL!	1	16	0	16	35.8	78.51	39.29	0	3300	0	0	1	0
1114	36	#NULL!	2	17	3	17.43	30.4	44.28	39.29	1	3700	0	0	1	0
577	21	17.58	1	17	1	17.14	32	73.35	39.29	1	3700	0	0	1	0
398	30	16	2	17	4	17.57	31.8	134.91	39.29	0	2800	0	0	0	1
1019	31	16.44	1	16	6	16.86	39	38.99	39.29	0	3300	0	0	1	0
94	34	18.31	2	18	1	18.14	41	37.31	39.29	1	3500	0	0	1	0
1061	27	21.08	1	18	6	18.86	30.6	83.99	39.29	0	3100	0	0	1	0
766	26	20.2	1	18	4	18.57	31.1	89.07	39.29	0	3100	0	0	1	0
1053	21	19.22	1	18	0	18	35.2	102.18	39.29	0	3200	0	0	1	1
56	24	20.55	1	18	3	18.43	31.4	48.49	39.29	0	3400	0	0	1	0
827	35	23.05	2	18	0	18	36.5	97.62	39.29	0	3500	0	0	1	1
349	34	22.43	2	19	2	19.29	42.1	90.54	39.29	1	3300	0	0	1	0
382	28	18.43	2	18	5	18.71	38.8	70.68	39.29	1	3500	0	0	1	0
113	28	16.02	2	19	1	19.14	32	85.17	39.29	1	3600	0	0	1	0
104	24	17.85	1	19	0	19	34	74.94	39.29	0	3000	0	0	1	0
258	20	#NULL!	1	19	1	19.14	48.5	77.4	39.29	0	3200	0	0	1	0
991	25	19.03	1	18	5	18.71	37.8	74.25	39.29	0	3300	0	0	1	0
638	32	23.94	2	20	2	20.29	45	52.83	39.29	1	3400	0	0	1	0
609	25	19.02	1	20	0	20	40.2	99.12	39.29	1	3400	0	0	1	1
618	28	18.83	2	20	2	20.29	38	103.19	39.29	1	3500	0	0	1	1
919	21	#NULL!	1	20	0	20	37.1	110.96	39.29	1	3900	0	0	0	1
954	30	19.56	2	19	6	19.86	39.28	87.01	39.29	0	2800	0	0	1	0
629	20	16.23	2	20	0	20	31	35.46	39.29	0	3100	0	0	1	0
343	25	16.85	1	19	6	19.86	35	66.08	39.29	0	3100	0	0	1	0
894	26	#NULL!	2	21	1	21.14	32.3	74.73	39.29	1	3000	0	0	1	0
1055	28	18.67	1	20	6	20.86	37	60.68	39.29	1	3200	0	0	1	0
845	24	#NULL!	1	21	5	21.71	27	90.25	39.29	1	3200	0	0	1	0
630	32	23.31	2	20	5	20.71	43	129.6	39.29	0	3000	0	0	0	1
143	28	22.04	2	21	4	21.57	41.2	80.68	39.29	0	3100	0	0	1	0
134	27	20.5	2	21	3	21.43	31.5	84.78	39.29	0	3200	0	0	1	0
465	21	16.23	1	20	5	20.71	29.5	75.83	39.29	0	3300	0	0	1	0
400	25	16.61	1	20	6	20.86	37.2	92.43	39.29	0	3500	0	0	1	0
705	28	17.44	2	22	4	22.57	34.6	97.95	39.29	1	3200	0	0	1	1
434	23	15.61	1	22	3	22.43	32.07	42.7	39.29	1	3500	0	0	1	0
793	34	21.48	2	22	1	22.14	41	91.67	39.29	1	3700	0	0	1	0
464	33	20.03	2	22	0	22	33	126.76	39.29	0	3000	0	0	0	1
723	20	18.9	1	22	1	22.14	32.7	74.54	39.29	0	3000	0	0	1	0
938	30	20.61	2	22	1	22.14	34.8	71.74	39.29	0	3100	0	0	1	0
663	30	21.12	2	22	2	22.29	32.9	124.67	39.29	0	3200	0	0	0	1
693	25	19.29	1	22	1	22.14	31	118.65	39.29	0	3300	0	0	0	1
266	28	19.56	1	22	0	22	43	71.88	39.29	0	3400	0	0	1	0
956	28	18.75	2	22	2	22.29	37.24	72.56	39.29	0	3500	0	0	1	0
808	27	21.3	2	22	0	22	36.4	108.06	39.29	0	3600	0	0	0	1
683	29	23.92	2	22	5	22.71	37	63.31	39.29	1	3200	0	0	1	0
13	37	31.25	2	23	3	23.43	32.7	102.58	39.29	1	3600	0	0	1	1
834	25	#NULL!	1	23	4	23.57	44	83.59	39.29	0	3100	0	0	1	0
25	26	19.23	1	23	1	23.14	28.3	54.17	39.29	0	3200	0	0	1	0
902	26	#NULL!	1	22	5	22.71	30.33	100.06	39.29	0	3300	0	0	1	1
1021	38	20.78	2	23	6	23.86	39.7	115.92	39.29	1	3400	0	0	0	1
536	31	20.69	2	16	2	16.29	37.2	69.19	39.43	1	3600	0	0	1	0
404	29	20.31	1	16	0	16	46.1	45.61	39.43	1	3800	0	0	1	0
427	27	19.95	2	16	3	16.43	41.2	66.01	39.43	0	2900	0	0	1	0
304	36	18.59	2	16	2	16.29	34.5	70.52	39.43	0	3300	0	0	1	0
290	34	22.22	1	16	2	16.29	34.6	44.31	39.43	0	3300	0	0	1	0
546	24	17.36	1	16	2	16.29	31.7	59.82	39.43	0	3300	0	0	1	0
858	25	#NULL!	1	17	6	17.86	31	49.45	39.43	0	2500	0	0	1	0
1067	36	20.2	1	17	0	17	38.3	88.18	39.43	0	3100	0	0	1	0
493	40	#NULL!	2	17	4	17.57	39.8	88.18	39.43	0	3300	0	0	1	0
391	26	18.31	1	17	1	17.14	30	52.22	39.43	0	3300	0	0	1	0
1035	36	22.22	2	17	3	17.43	63.53	87.74	39.43	0	3500	0	0	1	0
962	23	18.75	1	18	1	18.14	41.06	61.07	39.43	1	3000	0	0	1	0
275	25	23.67	1	18	1	18.14	31.6	75.7	39.43	1	3000	0	0	1	0
66	31	18.14	1	18	2	18.29	40.1	72.86	39.43	1	3200	0	0	1	0
436	24	21.33	1	18	1	18.14	35.4	57.13	39.43	1	3300	0	0	1	0
825	21	15.63	2	18	0	18	47.5	45.32	39.43	0	2800	0	0	1	0
772	27	20.96	1	17	5	17.71	45	63.77	39.43	0	3100	0	0	1	0
80	26	18.29	1	18	4	18.57	34	70.78	39.43	0	3100	0	0	1	0
396	27	19.56	2	18	4	18.57	35.2	103.56	39.43	0	3200	0	0	1	1
745	21	18.82	1	18	0	18	31.1	44.67	39.43	0	3300	0	0	1	0
1113	31	#NULL!	1	18	2	18.29	35	46.25	39.43	0	3300	0	0	1	0
901	23	#NULL!	1	18	0	18	37.7	58.51	39.43	0	3300	0	0	1	0
89	37	24.34	2	18	2	18.29	44	83.63	39.43	0	3500	0	0	1	0
800	38	20.94	2	18	4	18.57	40.3	88.35	39.43	0	3500	0	0	1	0
203	30	22.32	2	18	4	18.57	39	92.97	39.43	0	3900	0	0	1	0
1020	28	17.29	1	19	5	19.71	26.7	82.96	39.43	0	3000	0	0	1	0
1007	32	21.88	2	18	5	18.71	49	64.21	39.43	0	3400	0	0	1	0
100	29	18.36	2	19	2	19.29	40	72.99	39.43	0	3400	0	0	1	0
940	27	17.8	2	20	0	20	33	90.78	39.43	1	2700	0	0	1	0
462	27	20	2	19	5	19.71	43.4	72.9	39.43	1	3300	0	0	1	0
129	34	#NULL!	2	20	1	20.14	36	96.77	39.43	1	3600	0	0	1	1
1018	24	20.31	1	19	5	19.71	31.7	101.52	39.43	0	3300	0	0	1	1
121	25	17.9	1	19	6	19.86	30.2	95	39.43	0	3500	0	0	1	1
610	28	17.78	2	20	5	20.71	26.9	74.7	39.43	1	3200	0	0	1	0
1063	25	19.11	1	21	1	21.14	35	57.59	39.43	1	3300	0	0	1	0
157	26	20.03	2	21	2	21.29	31.4	81.54	39.43	0	3500	0	0	1	0
939	29	19.65	1	22	0	22	36	106.35	39.43	1	2900	0	0	0	1
783	29	21.23	2	22	2	22.29	33.6	84.61	39.43	1	3000	0	0	1	0
428	27	19.91	2	21	5	21.71	34.2	111.95	39.43	1	3200	0	0	0	1
431	31	17.93	1	22	2	22.29	41.6	45.38	39.43	1	3200	0	0	1	0
178	30	24.17	2	21	5	21.71	38	60.56	39.43	1	3400	0	0	1	0
842	26	#NULL!	1	21	5	21.71	35	71.27	39.43	1	3800	0	0	1	0
665	25	18.26	1	22	0	22	34	61.58	39.43	0	2800	0	0	1	0
1042	26	24.77	1	22	4	22.57	33.85	95.59	39.43	0	3000	0	0	1	1
1037	33	24.01	2	22	4	22.57	45.55	37.42	39.43	0	3100	0	0	1	0
899	28	#NULL!	2	22	2	22.29	41.4	77.47	39.43	0	3300	0	0	1	0
655	34	21.37	1	22	0	22	42	88.57	39.43	0	3400	0	0	1	0
1022	29	22.64	2	23	0	23	38.9	144.49	39.43	1	2900	0	0	0	1
468	23	18.61	1	23	4	23.57	35.9	70.74	39.43	1	3100	0	0	1	0
1095	31	17.97	2	23	1	23.14	38.3	78.69	39.43	1	3200	0	0	1	0
16	21	15.63	2	23	4	23.57	39	47.09	39.43	1	3300	0	0	1	0
841	32	#NULL!	2	22	6	22.86	47.9	26.32	39.43	1	3600	0	0	1	0
714	25	17.67	2	22	5	22.71	33.6	88.19	39.43	0	2800	0	0	1	0
38	23	18.37	1	23	3	23.43	31.54	81.83	39.43	0	3100	0	0	1	0
943	25	19.91	1	22	5	22.71	34	95.71	39.43	0	3300	0	0	1	1
881	31	#NULL!	1	23	6	23.86	34.5	101.64	39.43	1	3200	0	0	1	1
34	30	20.4	2	23	6	23.86	47.8	96.35	39.43	0	3300	0	0	1	1
807	28	18.37	2	16	2	16.29	31.6	66.57	39.57	1	2500	0	0	1	0
312	29	15.06	2	16	0	16	33.2	53.34	39.57	1	3400	0	0	1	0
525	33	23.12	2	16	0	16	41.1	122.98	39.57	1	3400	0	0	0	1
526	39	20.2	2	16	3	16.43	48.93	48.93	39.57	0	3000	0	0	1	0
285	34	25.48	2	16	4	16.57	31	52.2	39.57	0	3000	0	0	1	0
512	29	18.26	1	16	0	16	32.8	76.41	39.57	0	3000	0	0	1	0
540	28	19.78	1	16	1	16.14	46	60.24	39.57	0	3300	0	0	1	0
268	23	17.48	1	16	6	16.86	30.5	61.4	39.57	1	3100	0	0	1	0
452	28	20.7	1	18	2	18.29	37.7	73.12	39.57	1	3100	0	0	1	0
74	28	20.28	2	18	3	18.43	27.6	95.16	39.57	1	3400	0	0	1	1
85	19	26.37	1	18	2	18.29	39.3	67.04	39.57	1	3700	0	0	1	0
291	29	17.58	1	18	2	18.29	31.6	63.9	39.57	0	2600	0	0	1	0
1002	31	21.88	2	18	3	18.43	43.2	66.91	39.57	0	3100	0	0	1	0
283	21	17.22	1	17	5	17.71	31.2	60.36	39.57	0	3100	0	0	1	0
77	26	21.78	1	18	3	18.43	31	71.95	39.57	0	3300	0	0	1	0
823	24	17.47	1	17	6	17.86	35.8	60.65	39.57	0	3500	0	0	1	0
1062	23	18.13	1	18	1	18.14	35.3	27.17	39.57	0	3600	0	0	1	0
101	29	21.1	1	19	1	19.14	32	82.74	39.57	1	3200	0	0	1	0
119	32	20.32	2	19	1	19.14	46	56.02	39.57	1	3800	0	0	1	0
406	25	18.22	1	19	4	19.57	37.3	66.75	39.57	0	3200	0	0	1	0
114	22	20.7	1	19	0	19	35	67.75	39.57	0	3200	0	0	1	0
109	27	18.59	1	19	0	19	32.4	107.28	39.57	0	3200	0	0	0	1
93	24	18.18	1	18	6	18.86	37	49.17	39.57	0	3400	0	0	1	0
70	26	27.34	1	18	6	18.86	33.8	72.65	39.57	0	3400	0	0	1	0
1047	28	18.37	2	20	1	20.14	29.72	99.32	39.57	1	2500	0	0	1	1
604	25	21.23	1	20	0	20	39.23	102.5	39.57	1	3500	0	0	1	1
619	28	21.45	2	20	4	20.57	32	87.74	39.57	1	3600	0	0	1	0
601	32	21.64	2	20	2	20.29	38.1	80.98	39.57	1	3800	0	0	1	0
917	28	#NULL!	2	20	2	20.29	39.5	70.82	39.57	0	2700	0	0	1	0
644	24	24.2	1	20	0	20	41	80.7	39.57	0	3400	0	0	1	0
1115	25	#NULL!	1	21	1	21.14	39.6	80.12	39.57	1	3200	0	0	1	0
826	37	28.6	2	21	4	21.57	43.5	76.95	39.57	1	3400	0	0	1	0
190	21	16.63	1	21	3	21.43	32.1	87.24	39.57	1	3400	0	0	1	0
220	25	18.37	1	21	4	21.57	43.75	87	39.57	0	3400	0	0	1	0
334	25	21.48	2	22	0	22	41	71.93	39.57	1	3300	0	0	1	0
322	25	19.31	1	22	2	22.29	39	42.23	39.57	0	3000	0	0	1	0
849	23	#NULL!	2	22	1	22.14	41	60.5	39.57	0	3200	0	0	1	0
1071	30	23.44	2	22	1	22.14	33.5	77.45	39.57	0	3200	0	0	1	0
668	25	23.11	2	22	2	22.29	30	97.26	39.57	0	3200	0	0	1	1
969	27	19.53	1	22	2	22.29	37.56	69.48	39.57	0	3200	0	0	1	0
250	25	20.5	1	21	6	21.86	37	74.03	39.57	0	3300	0	0	1	0
818	34	18.67	2	23	0	23	41.58	128.84	39.57	0	2600	0	0	0	1
801	28	24.03	1	22	6	22.86	31.5	73.98	39.57	0	3100	0	0	1	0
888	35	#NULL!	2	23	1	23.14	36.27	131.29	39.57	0	3300	0	0	0	1
39	33	18.03	1	23	1	23.14	33.4	49.66	39.57	0	3400	0	0	1	0
729	29	17.48	1	22	6	22.86	41.7	115	39.57	0	3400	0	0	0	1
953	32	21.48	2	22	6	22.86	33.85	100.63	39.57	0	3500	0	0	1	1
1077	29	20.96	1	23	3	23.43	43.5	64.96	39.57	0	3500	0	0	1	0
19	38	#NULL!	2	23	5	23.71	42	133.59	39.57	1	3200	0	0	0	1
17	28	#NULL!	2	23	6	23.86	34	105.4	39.57	0	3500	0	0	0	1
522	26	17.15	1	16	3	16.43	32.5	67.58	39.71	1	3400	0	0	1	0
356	29	20.31	2	16	4	16.57	43.7	66.28	39.71	1	3700	0	0	1	0
541	21	23.44	2	16	2	16.29	33.3	74.38	39.71	0	3100	0	0	1	0
889	34	#NULL!	1	16	0	16	49.2	51.99	39.71	0	3200	0	0	1	0
484	26	20.83	2	17	1	17.14	45	99.64	39.71	1	3400	0	0	1	1
549	27	18.8	1	17	4	17.57	31.8	105.88	39.71	0	2600	0	0	0	1
570	28	18.82	1	17	4	17.57	33.6	50.56	39.71	0	3400	0	0	1	0
557	29	18.9	1	17	0	17	35.2	68.97	39.71	0	3500	0	0	1	0
785	32	18.82	2	17	6	17.86	30.8	93.29	39.71	1	3100	0	0	1	0
1072	26	20.03	1	17	6	17.86	31.8	52.43	39.71	1	3300	0	0	1	0
90	19	#NULL!	1	18	0	18	33	19.7	39.71	1	3700	0	0	1	0
814	25	23.62	1	18	0	18	34.6	52.99	39.71	0	2900	0	0	1	0
779	27	19.01	2	18	4	18.57	33.5	127.31	39.71	0	3300	0	0	0	1
961	28	24.03	1	17	5	17.71	38.6	50.13	39.71	0	3400	0	0	1	0
970	23	18.22	2	18	1	18.14	34.55	118.94	39.71	0	3500	0	0	0	1
81	29	26.4	1	18	6	18.86	37	69.37	39.71	1	3200	0	0	1	0
361	30	16.65	2	19	4	19.57	32.9	71.65	39.71	0	3000	0	0	1	0
88	18	20	1	18	5	18.71	38	78.41	39.71	0	3300	0	0	1	0
58	34	18.31	2	18	6	18.86	42	110.24	39.71	0	3500	0	0	0	1
599	30	21.36	1	20	0	20	46	38.69	39.71	1	3200	0	0	1	0
326	24	18.73	1	19	6	19.86	45.6	77.6	39.71	1	3700	0	0	1	0
1044	31	21.63	2	20	2	20.29	56.16	61.69	39.71	0	2800	0	0	1	0
410	25	15.98	1	20	2	20.29	34.8	67.61	39.71	0	2800	0	0	1	0
963	23	18.75	1	19	6	19.86	35.67	115.04	39.71	0	2900	0	0	0	1
948	29	19.14	1	20	4	20.57	37.87	88.97	39.71	0	3000	0	0	1	0
634	38	21.72	2	20	4	20.57	46	79.76	39.71	0	3200	0	0	1	0
360	19	18.75	1	20	4	20.57	27.7	72.16	39.71	0	3200	0	0	1	0
1029	28	22.51	1	20	3	20.43	40	55.66	39.71	0	3400	0	0	1	0
169	21	21.37	1	21	2	21.29	39.3	65.96	39.71	0	3100	0	0	1	0
1048	24	#NULL!	1	21	0	21	38.39	113.11	39.71	0	3500	0	0	0	1
710	39	21.21	2	22	3	22.43	32	44.7	39.71	1	3100	0	0	1	0
657	26	20.89	1	22	4	22.57	40.5	140.8	39.71	1	3200	0	0	0	1
981	27	#NULL!	1	22	0	22	32.8	77.83	39.71	1	3400	0	0	1	0
435	30	16.44	2	22	4	22.57	30.9	40.44	39.71	0	3000	0	0	1	0
664	22	18.36	1	22	3	22.43	27.9	84.02	39.71	0	3100	0	0	1	0
276	25	21.09	1	22	0	22	30.5	61.42	39.71	0	3300	0	0	1	0
155	29	19.48	2	21	5	21.71	34.1	107.89	39.71	0	3400	0	0	0	1
1027	26	22.22	2	22	1	22.14	33	108.28	39.71	0	3400	0	0	0	1
341	20	23.56	1	22	4	22.57	36	109.43	39.71	0	3400	0	0	0	1
141	39	20.94	2	21	0	21	40.1	87.63	39.71	0	3500	0	0	1	0
22	31	20.8	2	23	0	23	30	61.05	39.71	1	3600	0	0	1	0
6	20	17.91	1	23	3	23.43	38.7	65.93	39.71	0	3000	0	0	1	0
12	30	19.63	1	23	6	23.86	27.3	74.29	39.71	1	3000	0	0	1	0
3	34	#NULL!	2	23	6	23.86	36.2	92.93	39.71	0	3400	0	0	1	0
261	29	19.95	1	17	0	17	30	71.51	39.86	0	3300	0	0	1	0
872	24	#NULL!	1	17	4	17.57	34.2	59.99	39.86	0	3400	0	0	1	0
328	36	22.77	2	16	5	16.71	40	84.67	39.86	0	4000	0	0	1	0
1076	29	#NULL!	2	18	1	18.14	33.6	107.45	39.86	0	2700	0	0	0	1
795	35	#NULL!	2	18	1	18.14	36.2	102.11	39.86	0	3300	0	0	1	1
459	41	22.55	2	19	0	19	36.6	125.98	39.86	1	3500	0	0	0	1
444	26	20.7	1	18	5	18.71	31.7	81.1	39.86	0	3000	0	0	1	0
1008	37	21.97	2	19	3	19.43	39.8	81.94	39.86	0	3600	0	0	1	0
922	30	#NULL!	2	20	1	20.14	35.4	60.52	39.86	1	3600	0	0	1	0
621	27	16.82	2	20	0	20	32.2	83.66	39.86	1	3700	0	0	1	0
642	31	20.36	2	20	5	20.71	34	62.39	39.86	1	3500	0	0	1	0
144	23	20	1	21	0	21	30.6	86.65	39.86	1	3600	0	0	1	0
806	35	19.07	1	22	4	22.57	34.7	68.57	39.86	1	3100	0	0	1	0
482	22	20.44	1	22	3	22.43	36.64	94.31	39.86	0	2900	0	0	1	0
194	22	19.36	2	21	6	21.86	34.5	71.08	39.86	0	3200	0	0	1	0
269	32	21.33	1	22	2	22.29	42.4	36.52	39.86	0	3200	0	0	1	0
223	33	21.91	2	22	0	22	37.5	121.29	39.86	0	3300	0	0	0	1
817	25	20.4	1	21	5	21.71	36.6	47.09	39.86	0	3400	0	0	1	0
1024	27	23.11	1	22	2	22.29	47.5	120.47	39.86	0	3400	0	0	0	1
333	29	#NULL!	2	22	0	22	39	125.7	39.86	0	3800	0	0	0	1
831	25	#NULL!	1	22	5	22.71	39	94.6	39.86	1	3300	0	0	1	0
28	23	18.55	1	23	1	23.14	30	70.65	39.86	1	3600	0	0	1	0
4	28	20.08	2	23	3	23.43	34.6	67.55	39.86	1	3700	0	0	1	0
727	29	#NULL!	1	23	4	23.57	34	89.25	39.86	0	3200	0	0	1	0
282	38	17.97	2	22	6	22.86	34	86.49	39.86	0	3300	0	0	1	0
31	28	22.21	1	23	4	23.57	38	93.69	39.86	0	3400	0	0	1	0
1075	20	22.21	1	23	6	23.86	32.5	89.89	39.86	1	3400	0	0	1	0
24	26	21.05	2	23	5	23.71	32	92.8	39.86	1	3500	0	0	1	0
1	45	21.83	1	23	6	23.86	38	78.27	39.86	1	3600	0	0	1	0
763	35	18.73	2	23	5	23.71	41	75.03	39.86	0	3200	0	0	1	0
37	28	#NULL!	2	23	5	23.71	34	120.18	39.86	0	3200	0	0	0	1
1116	22	#NULL!	1	23	5	23.71	33.68	72.99	39.86	0	3400	0	0	1	0
513	20	22.43	1	16	1	16.14	31	41.49	40	1	3200	0	0	1	0
505	27	20.57	1	16	3	16.43	34	58.57	40	1	3700	0	0	1	0
538	26	19.31	1	16	4	16.57	38	69.77	40	0	3300	0	0	1	0
850	37	#NULL!	1	17	3	17.43	31.4	113.26	40	1	3300	0	0	0	1
579	38	21.21	2	17	0	17	44.6	92.59	40	1	3500	0	0	1	0
1030	27	20.08	1	17	4	17.57	36.7	35.31	40	0	2900	0	0	1	0
374	29	19.81	1	17	2	17.29	36.2	55.34	40	0	2900	0	0	1	0
574	23	20.03	1	17	2	17.29	27	73.59	40	0	3100	0	0	1	0
584	31	21.09	2	17	4	17.57	55.4	68.7	40	0	3600	0	0	1	0
811	30	22.21	2	16	6	16.86	43.6	84.71	40	0	3600	0	0	1	0
595	26	22.6	2	17	3	17.43	44	120.2	40	0	3600	0	0	0	1
1078	26	23.01	2	18	1	18.14	32.5	63.13	40	1	3300	0	0	1	0
318	26	19.43	2	18	0	18	33.3	77.57	40	1	3500	0	0	1	0
553	28	23.37	1	17	6	17.86	36.2	105.95	40	1	3800	0	0	0	1
255	27	#NULL!	1	18	2	18.29	31.5	80.74	40	0	2700	0	0	1	0
980	35	21.05	2	18	5	18.71	39.1	89.94	40	0	2800	0	0	1	0
298	24	21.08	1	17	6	17.86	31.5	54.88	40	0	2900	0	0	1	0
578	32	15.4	1	18	0	18	30	70.6	40	0	2900	0	0	1	0
1124	24	#NULL!	2	18	0	18	42	72.46	40	0	3000	0	0	1	0
906	33	#NULL!	2	17	6	17.86	35.8	96.98	40	0	3100	0	0	1	1
248	31	21.36	1	17	6	17.86	36.5	75.2	40	0	3200	0	0	1	0
62	30	20.34	1	18	2	18.29	35.7	79.86	40	0	3300	0	0	1	0
562	35	22.27	2	17	6	17.86	37.4	83.77	40	0	3500	0	0	1	0
804	24	23.23	2	18	0	18	34.1	113.51	40	0	3700	0	0	0	1
69	32	22.64	2	18	4	18.57	39	79.59	40	0	3900	0	0	1	0
407	39	23.73	2	19	1	19.14	39	94.63	40	0	3000	0	0	1	0
274	27	22.89	1	19	4	19.57	33.2	72.71	40	0	3300	0	0	1	0
771	32	19.72	2	20	2	20.29	34	60.08	40	1	3000	0	0	1	0
985	40	24.44	2	20	2	20.29	38.2	83.45	40	0	3000	0	0	1	0
215	25	23.81	2	20	4	20.57	39	108.61	40	0	3000	0	0	0	1
130	27	20.44	1	19	6	19.86	40.5	77.31	40	0	3300	0	0	1	0
608	32	22.66	1	20	0	20	33.3	65.88	40	0	3400	0	0	1	0
926	27	#NULL!	1	20	3	20.43	37.7	85.01	40	0	3400	0	0	1	0
371	27	18.59	1	17	1	17.14	33.2	98.61	40	0	2700	0	0	1	1
419	22	23.83	1	20	6	20.86	38	74.2	40	0	3000	0	0	1	0
470	25	18.55	1	21	2	21.29	40.4	57.95	40	0	3100	0	0	1	0
234	32	22.48	2	20	5	20.71	38.7	90.19	40	0	3600	0	0	1	0
133	33	19.92	2	21	4	21.57	43.5	72.45	40	0	3700	0	0	1	0
689	32	23.92	2	22	0	22	33.6	106.8	40	1	3000	0	0	0	1
441	30	20.34	1	22	1	22.14	31.8	89.18	40	1	3300	0	0	1	0
152	27	30.47	1	21	5	21.71	39.3	97.53	40	1	4200	0	0	1	1
686	28	18.37	1	22	3	22.43	29	46.48	40	0	3000	0	0	1	0
648	30	#NULL!	1	22	1	22.14	39.8	71.23	40	0	3100	0	0	1	0
651	28	19.47	1	22	2	22.29	34	105.02	40	0	3100	0	0	0	1
914	32	#NULL!	2	22	4	22.57	31.8	77.51	40	1	3200	0	0	1	0
656	24	19.47	1	22	5	22.71	30	78.92	40	0	3300	0	0	1	0
645	26	#NULL!	1	23	0	23	38	110.11	40	0	3400	0	0	0	1
5	23	19.53	2	23	2	23.29	36.9	91.25	40	0	3500	0	0	1	0
308	23	16.41	1	16	0	16	32.8	66.26	40.14	0	3200	0	0	1	0
949	24	20.2	1	16	6	16.86	30.56	59.28	40.14	0	3200	0	0	1	0
73	27	24.61	1	18	3	18.43	36.5	66.8	40.14	0	3200	0	0	1	0
1086	28	19.14	1	18	4	18.57	38.1	108	40.14	0	3500	0	0	0	1
1010	28	19.02	1	19	5	19.71	34.23	73.19	40.14	1	3100	0	0	1	0
103	23	17.75	1	19	6	19.86	36	69.62	40.14	1	3200	0	0	1	0
751	27	22.66	1	20	0	20	36.9	59.46	40.14	1	3300	0	0	1	0
606	28	19.63	2	20	3	20.43	28.3	82.03	40.14	1	3600	0	0	1	0
932	35	#NULL!	2	20	4	20.57	26.39	83.19	40.14	0	2800	0	0	1	0
317	19	17.04	1	20	5	20.71	33.5	70.92	40.14	0	2800	0	0	1	0
695	27	21.91	1	22	2	22.29	43.6	24.31	40.14	1	2900	0	0	1	0
443	26	24.98	2	22	0	22	35.4	72.09	40.14	1	3000	0	0	1	0
1121	36	#NULL!	2	22	2	22.29	41.1	99.75	40.14	1	3800	0	0	1	1
734	38	#NULL!	2	22	0	22	37	99.26	40.14	0	3200	0	0	1	1
747	25	25.78	1	22	3	22.43	36.9	90.78	40.14	0	3600	0	0	1	0
342	20	24.01	1	23	4	23.57	36.3	49.57	40.14	0	3000	0	0	1	0
720	26	20.96	1	22	6	22.86	32.66	123.55	40.14	0	3100	0	0	0	1
1056	25	20.03	1	16	1	16.14	39	39.62	40.29	1	3500	0	0	1	0
252	28	21.36	1	23	6	23.86	29.8	58.92	40.29	0	3500	0	0	1	0
1059	34	20.66	2	19	0	19	46	96.05	40.29	0	2800	0	0	1	1
887	37	25.81	2	18	5	18.71	47.2	26.26	40.29	0	3200	0	0	1	0
414	29	17.1	1	18	6	18.86	32.1	40.41	40.29	0	3300	0	0	1	0
270	23	18.73	1	18	2	18.29	31	29.52	40.29	0	3400	0	0	1	0
635	34	24.61	2	20	4	20.57	39	77.61	40.29	1	3600	0	0	1	0
611	29	19.53	2	20	6	20.86	36.8	42.38	40.29	1	3300	0	0	1	0
225	25	18.9	1	21	0	21	44.7	35.49	40.29	0	3000	0	0	1	0
768	37	24.01	2	20	6	20.86	39.3	69.93	40.29	0	3400	0	0	1	0
646	31	20.28	2	22	1	22.14	38.8	83.56	40.29	1	3200	0	0	1	0
1100	25	#NULL!	1	22	3	22.43	41.2	68.27	40.29	0	3000	0	0	1	0
736	35	24.09	2	22	2	22.29	38.4	105.14	40.29	0	3700	0	0	0	1
704	30	21.63	2	22	6	22.86	43.6	22.43	40.29	1	3100	0	0	1	0
461	40	21.88	2	22	5	22.71	42.1	81.25	40.29	1	3500	0	0	1	0
432	33	20.08	2	16	1	16.14	38.03	30.97	40.43	1	3600	0	0	1	0
313	25	16.01	2	17	2	17.29	35.7	84.73	40.43	1	3600	0	0	1	0
910	24	#NULL!	1	17	6	17.86	32.4	67.23	40.43	1	3500	0	0	1	0
810	22	20.43	2	18	1	18.14	35	70.09	40.43	0	3000	0	0	1	0
952	28	19.56	1	18	5	18.71	37.55	64.12	40.43	0	3000	0	0	1	0
111	24	19.23	1	19	2	19.29	31.8	70.58	40.43	0	3500	0	0	1	0
900	32	#NULL!	2	21	0	21	37.9	131.4	40.43	1	3100	0	0	0	1
158	31	15.4	1	21	5	21.71	31.1	80.34	40.43	1	3700	0	0	1	0
42	27	19.43	1	23	1	23.14	46	113	40.43	1	3600	0	0	0	1
354	35	19.72	2	22	5	22.71	43	104.19	40.43	0	3600	0	0	1	1
1087	27	#NULL!	1	23	6	23.86	33.8	85.75	40.43	1	3100	0	0	1	0
327	21	20.7	2	16	3	16.43	37.9	17.42	40.57	1	3400	0	0	1	0
537	23	19.14	1	16	0	16	39	74.92	40.57	1	3800	0	0	1	0
52	32	22.38	1	18	5	18.71	40.5	18.87	40.57	0	3100	0	0	1	0
885	36	#NULL!	2	18	5	18.71	35.2	116.42	40.57	0	3500	0	0	0	1
930	29	#NULL!	2	20	0	20	30.2	95.27	40.57	0	3500	0	0	1	1
281	35	23.56	2	16	1	16.14	44.6	70.15	40.71	0	3300	0	0	1	0
519	31	19.81	2	16	5	16.71	34.22	64.38	40.71	1	3600	0	0	1	0
1014	30	#NULL!	2	19	0	19	47.4	108.81	40.71	0	3100	0	0	0	1
254	27	16.82	2	19	4	19.57	32.5	39.43	40.71	1	3400	0	0	1	0
397	36	24.52	2	23	0	23	35.6	114.37	40.71	0	3500	0	0	0	1
968	22	19.07	1	23	1	23.14	47.7	17.83	40.71	0	3500	0	0	1	0
749	25	21.48	2	16	0	16	35	89.2	41	1	3100	0	0	1	0
1016	26	#NULL!	1	19	3	19.43	41	89.27	41	0	3400	0	0	1	0
142	35	21.64	1	21	4	21.57	43.8	81.56	41	0	3000	0	0	1	0
647	34	#NULL!	2	22	4	22.57	43	203.8	41	1	4200	0	0	0	1
701	31	20.78	2	22	1	22.14	33.5	93.45	41	0	3300	0	0	1	0
265	26	20.31	1	23	2	23.29	29.2	74.75	41.43	1	3200	0	0	1	0
